# Supplementary material for: A new genus of Ptiloneuridae, its position within the family, and descriptions of five species (Psocodea, ‘Psocoptera’)
Source: Zookeys. 2018 Aug 8;(780):11–34. doi: 10.3897/zookeys.780.26753 (PMC6093945; doi:10.3897/zookeys.780.26753)
Supplement: XML Treatment for Colocania [file zookeys.780.26753-treatment1.xml]

<!DOCTYPE tp:taxon-treatment
  PUBLIC "-//TaxonX//DTD Taxonomic Treatment Publishing DTD v0 20100105//EN" "tax-treatment-NSO.dtd">
<tp:taxon-treatment xmlns:tp="http://www.plazi.org/taxpub"><tp:treatment-meta><kwd-group><label>Taxon classification</label><kwd><named-content xmlns:xlink="http://www.w3.org/1999/xlink" content-type="kingdom">Animalia</named-content></kwd><kwd><named-content xmlns:xlink="http://www.w3.org/1999/xlink" content-type="order">Psocodea</named-content></kwd><kwd><named-content xmlns:xlink="http://www.w3.org/1999/xlink" content-type="family">Ptiloneuridae</named-content></kwd></kwd-group><mixed-citation publication-type="journal"><person-group><name><surname>González-Obando</surname><given-names>Ranulfo</given-names></name><name><surname>Aldrete</surname><given-names>Alfonso N. García</given-names></name><name><surname>Carrejo-Gironza</surname><given-names>Nancy</given-names></name><name><surname>Mendivil</surname><given-names>Julian</given-names></name></person-group><article-title>A new genus of <tp:taxon-name><tp:taxon-name-part taxon-name-part-type="family">Ptiloneuridae</tp:taxon-name-part></tp:taxon-name>, its position within the family, and descriptions of five species (<tp:taxon-name><tp:taxon-name-part taxon-name-part-type="order">Psocodea</tp:taxon-name-part></tp:taxon-name>, ‘<tp:taxon-name><tp:taxon-name-part taxon-name-part-type="order">Psocoptera</tp:taxon-name-part></tp:taxon-name>’)</article-title><source>Zookeys</source><day>8</day><month>8</month><year>2018</year><volume>2018</volume><issue>780</issue><fpage>11</fpage><lpage>34</lpage><pub-id pub-id-type="doi">10.3897/zookeys.780.26753</pub-id></mixed-citation></tp:treatment-meta><tp:nomenclature><tp:taxon-name>
            <tp:taxon-name-part taxon-name-part-type="genus" reg="Colocania">Colocania</tp:taxon-name-part>
            <object-id xmlns:xlink="http://www.w3.org/1999/xlink" content-type="zoobank" xlink:type="simple">http://zoobank.org/AC79B1A9-F003-4888-BB01-C9FE4D68CFE5</object-id>
          </tp:taxon-name><tp:taxon-authority>González, García Aldrete &amp; Mendivil</tp:taxon-authority><tp:taxon-status xmlns:xlink="http://www.w3.org/1999/xlink" xlink:type="simple">gen. n.</tp:taxon-status></tp:nomenclature><tp:treatment-sec sec-type="type species" id="SECID0E5RAG"><title>Type species.</title><p><italic><tp:taxon-name><tp:taxon-name-part taxon-name-part-type="genus" reg="Colocania">Colocania</tp:taxon-name-part><tp:taxon-name-part taxon-name-part-type="species" reg="occidentalis">occidentalis</tp:taxon-name-part></tp:taxon-name></italic> González, García Aldrete &amp; Mendivil, sp. n.</p></tp:treatment-sec><tp:treatment-sec sec-type="etymology" id="SECID0EPSAG"><title>Etymology.</title><p>The generic name is a compound word, formed with the root “colo” from Colombia, and the suffix “cania”, common in <tp:taxon-name><tp:taxon-name-part taxon-name-part-type="family">Ptiloneuridae</tp:taxon-name-part></tp:taxon-name>, as in <italic><tp:taxon-name><tp:taxon-name-part taxon-name-part-type="genus" reg="Euplocania">Euplocania</tp:taxon-name-part></tp:taxon-name></italic>, <italic><tp:taxon-name><tp:taxon-name-part taxon-name-part-type="genus" reg="Perucania">Perucania</tp:taxon-name-part></tp:taxon-name></italic>, <italic><tp:taxon-name><tp:taxon-name-part taxon-name-part-type="genus" reg="Triplocania">Triplocania</tp:taxon-name-part></tp:taxon-name></italic>. It refers to its endemicity in Colombia.</p></tp:treatment-sec><tp:treatment-sec sec-type="diagnosis" id="SECID0EPTAG"><title>Diagnosis.</title><p>Forewings with costal margin, between base and nodus, strongly to gently convex, pterostigma elongate, petiolate proximally at around 1/3 of its length, Rs curved strongly towards pterostigma; anterior area of the hypandrium with a short ringed digitiform process. Phallosome most commonly with two separate stems proximally usually projected to the hypandrium (Figures <xref ref-type="fig" rid="F1">6</xref>, <xref ref-type="fig" rid="F4">24</xref>, <xref ref-type="fig" rid="F6">36</xref>). Clunium with oval cuticular depression on central-median area. Females with sternum IX oval to subtrapeziform (Figures <xref ref-type="fig" rid="F3">18</xref>, <xref ref-type="fig" rid="F5">30</xref>, <xref ref-type="fig" rid="F7">42</xref>), with a generally globose or pear-shaped area in the middle.</p><sec sec-type="Key to the genera of Ptiloneuridae (males) modified from García Aldrete (2006), Silva-Neto and García Aldrete (2015), and Silva Neto et al. (2016a)" id="SECID0ENUAG"><title>Key to the genera of <tp:taxon-name><tp:taxon-name-part taxon-name-part-type="family">Ptiloneuridae</tp:taxon-name-part></tp:taxon-name> (males) modified from <xref ref-type="bibr" rid="B2">García Aldrete (2006)</xref>, <xref ref-type="bibr" rid="B10">Silva-Neto and García Aldrete (2015)</xref>, and <xref ref-type="bibr" rid="B12">Silva Neto et al. (2016a)</xref></title><table-wrap content-type="key" position="anchor" orientation="portrait"><table id="TID0EVRAG" rules="all"><tbody><tr><td rowspan="1" colspan="1">1</td><td rowspan="1" colspan="1">Hindwing M one-branched</td><td rowspan="1" colspan="1">
                      <bold>2</bold>
                    </td></tr><tr><td rowspan="1" colspan="1">–</td><td rowspan="1" colspan="1">Hindwing M two to five-branched</td><td rowspan="1" colspan="1">
                      <bold>7</bold>
                    </td></tr><tr><td rowspan="1" colspan="1">2</td><td rowspan="1" colspan="1">Forewing 2A joining wing margin; no crossveins between 2A and wing margin</td><td rowspan="1" colspan="1">
                      <bold>3</bold>
                    </td></tr><tr><td rowspan="1" colspan="1">–</td><td rowspan="1" colspan="1">Forewing 2A joining 1A; one crossvein between 2A and wing margin; two crossveins between 1A and wing margin</td><td rowspan="1" colspan="1">
                      <bold><italic><tp:taxon-name><tp:taxon-name-part taxon-name-part-type="genus" reg="Timnewia">Timnewia</tp:taxon-name-part></tp:taxon-name></italic> García Aldrete</bold>
                    </td></tr><tr><td rowspan="1" colspan="1">3</td><td rowspan="1" colspan="1">Forewing areola postica high, with apex rounded</td><td rowspan="1" colspan="1">
                      <bold>4</bold>
                    </td></tr><tr><td rowspan="1" colspan="1">–</td><td rowspan="1" colspan="1">Forewing areola postica low, very long</td><td rowspan="1" colspan="1">
                      <bold><italic><tp:taxon-name><tp:taxon-name-part taxon-name-part-type="genus" reg="Perucania">Perucania</tp:taxon-name-part></tp:taxon-name></italic> New &amp; Thornton</bold>
                    </td></tr><tr><td rowspan="1" colspan="1">4</td><td rowspan="1" colspan="1">Labral sclerites incomplete, not reaching anterior margin of labrum</td><td rowspan="1" colspan="1">
                      <bold>5</bold>
                    </td></tr><tr><td rowspan="1" colspan="1">–</td><td rowspan="1" colspan="1">Labral sclerites complete, almost reaching anterior margin of labrum</td><td rowspan="1" colspan="1">
                      <bold><italic><tp:taxon-name><tp:taxon-name-part taxon-name-part-type="genus" reg="Willreevesia">Willreevesia</tp:taxon-name-part></tp:taxon-name></italic> García Aldrete</bold>
                    </td></tr><tr><td rowspan="1" colspan="1">5</td><td rowspan="1" colspan="1">Forewing M three-branched, occasionally M3 forked</td><td rowspan="1" colspan="1">
                      <bold><italic><tp:taxon-name><tp:taxon-name-part taxon-name-part-type="genus" reg="Triplocania">Triplocania</tp:taxon-name-part></tp:taxon-name></italic> Roesler</bold>
                    </td></tr><tr><td rowspan="1" colspan="1">–</td><td rowspan="1" colspan="1">Forewing M more than three-branched</td><td rowspan="1" colspan="1">
                      <bold>6</bold>
                    </td></tr><tr><td rowspan="1" colspan="1">6</td><td rowspan="1" colspan="1">Forewing M four to five-branched</td><td rowspan="1" colspan="1">
                      <bold><italic><tp:taxon-name><tp:taxon-name-part taxon-name-part-type="genus" reg="Euplocania">Euplocania</tp:taxon-name-part></tp:taxon-name></italic> Enderlein</bold>
                    </td></tr><tr><td rowspan="1" colspan="1">–</td><td rowspan="1" colspan="1">Forewing M six-branched</td><td rowspan="1" colspan="1">
                      <bold><italic><tp:taxon-name><tp:taxon-name-part taxon-name-part-type="genus" reg="Omilneura">Omilneura</tp:taxon-name-part></tp:taxon-name></italic> García Aldrete</bold>
                    </td></tr><tr><td rowspan="1" colspan="1">7</td><td rowspan="1" colspan="1">Forewing areola postica free, high, with apex rounded</td><td rowspan="1" colspan="1">
                      <bold>8</bold>
                    </td></tr><tr><td rowspan="1" colspan="1">–</td><td rowspan="1" colspan="1">Forewing areola postica high, rigidly triangular, joined to M by a crossvein</td><td rowspan="1" colspan="1">
                      <bold><italic><tp:taxon-name><tp:taxon-name-part taxon-name-part-type="genus" reg="Ptiloneuropsis">Ptiloneuropsis</tp:taxon-name-part></tp:taxon-name></italic> Roesler</bold>
                    </td></tr><tr><td rowspan="1" colspan="1">8</td><td rowspan="1" colspan="1">Forewing 2A without one crossvein to wing margin pterostigma long, smooth</td><td rowspan="1" colspan="1">
                      <bold>9</bold>
                    </td></tr><tr><td rowspan="1" colspan="1">–</td><td rowspan="1" colspan="1">Forewing 2A with one crossvein to wing margin, pterostigma long, distinctly spurred</td><td rowspan="1" colspan="1">
                      <bold><italic><tp:taxon-name><tp:taxon-name-part taxon-name-part-type="genus" reg="Loneuroides">Loneuroides</tp:taxon-name-part></tp:taxon-name></italic> García Aldrete</bold>
                    </td></tr><tr><td rowspan="1" colspan="1">9</td><td rowspan="1" colspan="1">Forewing with costal margin, between the base and the nodus strongly to gently convex, pterostigma proximally petiolate at around 1/3 of its length, Rs strongly curved towards pterostigma; hypandrium strongly convex, of one piece; anterior area of the hypandrium with a short ringed digitiform process, sometimes visible only by the presence of concentric rings</td><td rowspan="1" colspan="1">
                      <bold><italic><tp:taxon-name><tp:taxon-name-part taxon-name-part-type="genus" reg="Colocania">Colocania</tp:taxon-name-part></tp:taxon-name></italic> gen. n.</bold>
                    </td></tr><tr><td rowspan="1" colspan="1">–</td><td rowspan="1" colspan="1">Forewing with costal margin between the base and the nodus almost straight, pterostigma proximally little petiolate; Rs slightly curved towards pterostigma or almost straight; hypandrium simple or with three or more well-defined sclerites</td><td rowspan="1" colspan="1">
                      <bold>10</bold>
                    </td></tr><tr><td rowspan="1" colspan="1">10</td><td rowspan="1" colspan="1">Forewing M four to seven-branched; hindwing M two to five-branched</td><td rowspan="1" colspan="1">
                      <bold>11</bold>
                    </td></tr><tr><td rowspan="1" colspan="1">–</td><td rowspan="1" colspan="1">Forewing M eight-branched; hindwing M five-branched; hypandrium a broad sclerite projected posteriorly to form a wide, three lobed sclerite, with a dense field of setae on each postero-lateral corner, and a dense field of setae on each side of the central projection</td><td rowspan="1" colspan="1">
                      <bold><italic><tp:taxon-name><tp:taxon-name-part taxon-name-part-type="genus" reg="Ptiloneura">Ptiloneura</tp:taxon-name-part></tp:taxon-name></italic> Enderlein</bold>
                    </td></tr><tr><td rowspan="1" colspan="1">11</td><td rowspan="1" colspan="1">Hypandrium simple, of one sclerite; hindwing M two to four-branched; phallosome with external parameres distally forked or rounded, enclosing a membrane with numerous pores</td><td rowspan="1" colspan="1">
                      <bold><italic><tp:taxon-name><tp:taxon-name-part taxon-name-part-type="genus" reg="Brasineura">Brasineura</tp:taxon-name-part></tp:taxon-name></italic> Silva Neto &amp; García Aldrete</bold>
                    </td></tr><tr><td rowspan="1" colspan="1">–</td><td rowspan="1" colspan="1">Hypandrium simple or formed by a central sclerite and one or two smaller ones on each side; hindwing M two to five-branched; phallosome with external parameres without a membranous region with numerous pores</td><td rowspan="1" colspan="1">
                      <bold><italic><tp:taxon-name><tp:taxon-name-part taxon-name-part-type="genus" reg="Loneura">Loneura</tp:taxon-name-part></tp:taxon-name></italic> Navás</bold>
                    </td></tr></tbody></table></table-wrap></sec><sec sec-type="Position of Colocania gen. n. in Ptiloneuridae" id="SECID0EIBBG"><title>Position of <italic><tp:taxon-name><tp:taxon-name-part taxon-name-part-type="genus" reg="Colocania">Colocania</tp:taxon-name-part></tp:taxon-name></italic> gen. n. in <tp:taxon-name><tp:taxon-name-part taxon-name-part-type="family">Ptiloneuridae</tp:taxon-name-part></tp:taxon-name></title><p>From 88 most parsimonious cladograms, obtained for each <italic>K</italic> value analyzed (<italic>K</italic> = 1–9), 17 consensus topologies were retained (L = 75–76, CI = 48–49, RI = 61–62). In all of them the clade formed by the species of <italic><tp:taxon-name><tp:taxon-name-part taxon-name-part-type="genus" reg="Colocania">Colocania</tp:taxon-name-part></tp:taxon-name></italic> was maintained, although between <italic>K</italic> = 5–9 the relations of this with the rest of the genera is unstable. This however, remains constant between <italic>K</italic> = 1–4 (L = 76, CI = 48, RI = 61), which includes the value calculated as appropriate (<italic>K</italic> = 2) through the use TNT script (setk.run) on the data set. In this way, the strict consensus topology obtained in the cladistic analyses with different optimality criteria of parsimony, showed that <italic><tp:taxon-name><tp:taxon-name-part taxon-name-part-type="genus" reg="Colocania">Colocania</tp:taxon-name-part></tp:taxon-name></italic> is a monophyletic group, supported by high symmetric resampling (88%) and Bootstrap (82%) (Figure <xref ref-type="fig" rid="F9">47</xref>). This monophyly is supported by two unambiguous synapomorphies: costal margin, between base and nodus, convex (char. 20:1), and clunium with oval cuticular depression on central-median area (char. 23:1), present in both males and females (Figures <xref ref-type="fig" rid="F8">45</xref>, <xref ref-type="fig" rid="F8">46</xref>). This genus is also supported by the homoplasic condition: pterostigma proximally petiolate for around 1/3 of its length (char. 21:2), external parameres stout (char. 17:0); and absence of a mesal transverse endophallic sclerite (char. 18:0). It is related to <italic><tp:taxon-name><tp:taxon-name-part taxon-name-part-type="genus" reg="Ptiloneuropsis">Ptiloneuropsis</tp:taxon-name-part><tp:taxon-name-part taxon-name-part-type="species" reg="diamantina">diamantina</tp:taxon-name-part></tp:taxon-name></italic>, forming a clade supported by one unambiguous synapomorphy: anterior region of hypandrium with vestigial or short ringed digitiform process (char. 22:1) and by a homoplasic condition: marginal area of the forewing from R4+5 to Cu1a hyaline (char. 10:0). The clade above is related to a clade conformed by <italic><tp:taxon-name><tp:taxon-name-part taxon-name-part-type="genus" reg="Loneura">Loneura</tp:taxon-name-part></tp:taxon-name></italic>, <italic><tp:taxon-name><tp:taxon-name-part taxon-name-part-type="genus" reg="Loneuroides">Loneuroides</tp:taxon-name-part></tp:taxon-name></italic> and <italic><tp:taxon-name><tp:taxon-name-part taxon-name-part-type="genus" reg="Ptiloneura">Ptiloneura</tp:taxon-name-part></tp:taxon-name></italic>, forming a clade supported by one unambiguous synapomorphy: hindwing with four primary branches in vein M, which could change in future analyzes if we consider all the possible variations that can be observed in the species of these three genera. Furthermore, this clade, as well as the related to the other genera, showed unstable arrangements when the characters tend to have the same weight (K = 5–9) (cladograms not shown). Silva Neto et al. (2016) recognized two distinct clades that group the genera of <tp:taxon-name><tp:taxon-name-part taxon-name-part-type="family">Ptiloneuridae</tp:taxon-name-part></tp:taxon-name>; one of them includes <italic><tp:taxon-name><tp:taxon-name-part taxon-name-part-type="genus" reg="Belicania">Belicania</tp:taxon-name-part></tp:taxon-name></italic>, <italic><tp:taxon-name><tp:taxon-name-part taxon-name-part-type="genus" reg="Euplocania">Euplocania</tp:taxon-name-part></tp:taxon-name></italic>, <italic><tp:taxon-name><tp:taxon-name-part taxon-name-part-type="genus" reg="Omilneura">Omilneura</tp:taxon-name-part></tp:taxon-name></italic>, <italic><tp:taxon-name><tp:taxon-name-part taxon-name-part-type="genus" reg="Perucania">Perucania</tp:taxon-name-part></tp:taxon-name></italic>, <italic><tp:taxon-name><tp:taxon-name-part taxon-name-part-type="genus" reg="Timnewia">Timnewia</tp:taxon-name-part></tp:taxon-name></italic>, and <italic><tp:taxon-name><tp:taxon-name-part taxon-name-part-type="genus" reg="Triplocania">Triplocania</tp:taxon-name-part></tp:taxon-name></italic>. The other clade includes <italic><tp:taxon-name><tp:taxon-name-part taxon-name-part-type="genus" reg="Brasineura">Brasineura</tp:taxon-name-part></tp:taxon-name>, <tp:taxon-name><tp:taxon-name-part taxon-name-part-type="genus" reg="Loneura">Loneura</tp:taxon-name-part></tp:taxon-name>, <tp:taxon-name><tp:taxon-name-part taxon-name-part-type="genus" reg="Loneuroides">Loneuroides</tp:taxon-name-part></tp:taxon-name>, <tp:taxon-name><tp:taxon-name-part taxon-name-part-type="genus" reg="Ptiloneura">Ptiloneura</tp:taxon-name-part></tp:taxon-name>, <tp:taxon-name><tp:taxon-name-part taxon-name-part-type="genus" reg="Ptiloneuropsis">Ptiloneuropsis</tp:taxon-name-part></tp:taxon-name></italic>, and <italic><tp:taxon-name><tp:taxon-name-part taxon-name-part-type="genus" reg="Willreevesia">Willreevesia</tp:taxon-name-part></tp:taxon-name></italic>. In the latter, <italic><tp:taxon-name><tp:taxon-name-part taxon-name-part-type="genus" reg="Brasineura">Brasineura</tp:taxon-name-part></tp:taxon-name></italic> and <italic><tp:taxon-name><tp:taxon-name-part taxon-name-part-type="genus" reg="Loneuroides">Loneuroides</tp:taxon-name-part></tp:taxon-name></italic> are recognized as monophyletic, while in the first, the sub-clade formed by <italic><tp:taxon-name><tp:taxon-name-part taxon-name-part-type="genus" reg="Omilneura">Omilneura</tp:taxon-name-part></tp:taxon-name></italic>, <italic><tp:taxon-name><tp:taxon-name-part taxon-name-part-type="genus" reg="Perucania">Perucania</tp:taxon-name-part></tp:taxon-name></italic>, <italic><tp:taxon-name><tp:taxon-name-part taxon-name-part-type="genus" reg="Timnewia">Timnewia</tp:taxon-name-part></tp:taxon-name></italic>, and <italic><tp:taxon-name><tp:taxon-name-part taxon-name-part-type="genus" reg="Triplocania">Triplocania</tp:taxon-name-part></tp:taxon-name></italic>, that according to our results and given the high frequency of homoplasic characters seem to require additional phylogenetic analysis, within the family <tp:taxon-name><tp:taxon-name-part taxon-name-part-type="family">Ptiloneuridae</tp:taxon-name-part></tp:taxon-name>, including in each genus a greater number of species and evaluating a greater number of characters.</p></sec></tp:treatment-sec><tp:treatment-sec><!--Section generated to contain objects referenced in tp:taxon-treatment.--><fig id="F1" position="float" orientation="portrait"><label>Figures 1–6.</label><caption><p><italic><tp:taxon-name><tp:taxon-name-part taxon-name-part-type="genus" reg="Colocania">Colocania</tp:taxon-name-part><tp:taxon-name-part taxon-name-part-type="species" reg="candelaria">candelaria</tp:taxon-name-part></tp:taxon-name></italic> sp. n. Male. <bold>1</bold> Forewing <bold>2</bold> Hindwing <bold>3</bold> Front view of head <bold>4</bold> Hypandrium <bold>5</bold> Left paraproct and epiproct <bold>6</bold> Phallosome. Abbreviations: (aes) anterior endophallic sclerites, (ep) external parameres, (les), lateral endophallic sclerite, (ms) mesal sclerite, (msp) mesal sclerite processes, (st) side struts. Scale bars in mm.</p></caption><graphic xmlns:xlink="http://www.w3.org/1999/xlink" xlink:href="zookeys-780-011-g001.jpg" position="float" orientation="portrait" xlink:type="simple" id="oo_221707.jpg"/></fig><fig id="F4" position="float" orientation="portrait"><label>Figures 19–24.</label><caption><p><italic><tp:taxon-name><tp:taxon-name-part taxon-name-part-type="genus" reg="Colocania">Colocania</tp:taxon-name-part><tp:taxon-name-part taxon-name-part-type="species" reg="occidentalis">occidentalis</tp:taxon-name-part></tp:taxon-name></italic> sp. n. Male. <bold>19</bold> Forewing <bold>20</bold> Hindwing <bold>21</bold> Front view of head <bold>22</bold> Phallosome <bold>23</bold> Epiproct and right paraproct <bold>24</bold> Hypandrium. Scale bars in mm.</p></caption><graphic xmlns:xlink="http://www.w3.org/1999/xlink" xlink:href="zookeys-780-011-g004.jpg" position="float" orientation="portrait" xlink:type="simple" id="oo_221711.jpg"/></fig><fig id="F6" position="float" orientation="portrait"><label>Figures 31–36.</label><caption><p><italic><tp:taxon-name><tp:taxon-name-part taxon-name-part-type="genus" reg="Colocania">Colocania</tp:taxon-name-part><tp:taxon-name-part taxon-name-part-type="species" reg="pilosa">pilosa</tp:taxon-name-part></tp:taxon-name></italic> sp. n. Male. <bold>31</bold> Forewing <bold>32</bold> Hindwing <bold>33</bold> Front view of head <bold>34</bold> Hypandrium <bold>35</bold> Left paraproct and epiproct <bold>36</bold> Phallosome. Scale bars in mm.</p></caption><graphic xmlns:xlink="http://www.w3.org/1999/xlink" xlink:href="zookeys-780-011-g006.jpg" position="float" orientation="portrait" xlink:type="simple" id="oo_221713.jpg"/></fig><fig id="F3" position="float" orientation="portrait"><label>Figures 13–18.</label><caption><p><italic><tp:taxon-name><tp:taxon-name-part taxon-name-part-type="genus" reg="Colocania">Colocania</tp:taxon-name-part><tp:taxon-name-part taxon-name-part-type="species" reg="norsantanderina">norsantanderina</tp:taxon-name-part></tp:taxon-name></italic> sp. n. Female. <bold>13</bold> Forewing <bold>14</bold> Hindwing <bold>15</bold> Front view of head <bold>16</bold> Subgenital plate <bold>17</bold> Epiproct and right paraproct <bold>18</bold> Sternum IX and left gonapophyses. Scale bars in mm.</p></caption><graphic xmlns:xlink="http://www.w3.org/1999/xlink" xlink:href="zookeys-780-011-g003.jpg" position="float" orientation="portrait" xlink:type="simple" id="oo_221710.jpg"/></fig><fig id="F5" position="float" orientation="portrait"><label>Figures 25–30.</label><caption><p><italic><tp:taxon-name><tp:taxon-name-part taxon-name-part-type="genus" reg="Colocania">Colocania</tp:taxon-name-part><tp:taxon-name-part taxon-name-part-type="species" reg="occidentalis">occidentalis</tp:taxon-name-part></tp:taxon-name></italic> sp. n. Female. <bold>25</bold> Forewing <bold>26</bold> Hindwing <bold>27</bold> Front view of head <bold>28</bold> Subgenital plate <bold>29</bold> Epiproct and right paraproct <bold>30</bold> Sternum IX and left gonapophyses. Scale bars in mm.</p></caption><graphic xmlns:xlink="http://www.w3.org/1999/xlink" xlink:href="zookeys-780-011-g005.jpg" position="float" orientation="portrait" xlink:type="simple" id="oo_221712.jpg"/></fig><fig id="F7" position="float" orientation="portrait"><label>Figures 37–42.</label><caption><p><italic><tp:taxon-name><tp:taxon-name-part taxon-name-part-type="genus" reg="Colocania">Colocania</tp:taxon-name-part><tp:taxon-name-part taxon-name-part-type="species" reg="pilosa">pilosa</tp:taxon-name-part></tp:taxon-name></italic> sp. n. Female <bold>37</bold> Forewing <bold>38</bold> Hindwing <bold>39</bold> Front view of head <bold>40</bold> Subgenital plate <bold>41</bold> Epiproct and right paraproct <bold>42</bold> Sternum IX and left gonapophyses. Scale bars in mm.</p></caption><graphic xmlns:xlink="http://www.w3.org/1999/xlink" xlink:href="zookeys-780-011-g007.jpg" position="float" orientation="portrait" xlink:type="simple" id="oo_221714.jpg"/></fig><fig id="F9" position="float" orientation="portrait"><label>Figure 47.</label><caption><p>Strict consensus cladogram for 13 genera of <tp:taxon-name><tp:taxon-name-part taxon-name-part-type="family">Ptiloneuridae</tp:taxon-name-part></tp:taxon-name> under implied weights for K = 2 (L = 76; IC = 48; IR = 61). Full circles (black, red, or green) indicate unique character changes, black circles (unambiguous), color circles (ambiguous); empty circles indicate parallelisms or reversals. ACCTRAN (green circles) and DELTRAN (red circles) optimization. Character number above and character states below each circle. Bootstrap (bold numbers on the branches) and Symmetric resampling (bold numbers under the branches) values&gt;50.</p></caption><graphic xmlns:xlink="http://www.w3.org/1999/xlink" xlink:href="zookeys-780-011-g009.jpg" position="float" orientation="portrait" xlink:type="simple" id="oo_221716.jpg"/></fig><fig id="F8" position="float" orientation="portrait"><label>Figures 43–46.</label><caption><p>Pterostigma (<bold>43, 44</bold>) and central area of clunium showing oval cuticular depression (<bold>45, 46</bold>) <bold>43</bold><italic><tp:taxon-name><tp:taxon-name-part taxon-name-part-type="genus" reg="Perucania">Perucania</tp:taxon-name-part><tp:taxon-name-part taxon-name-part-type="species" reg="longiareola">longiareola</tp:taxon-name-part></tp:taxon-name></italic><bold>44</bold><italic><tp:taxon-name><tp:taxon-name-part taxon-name-part-type="genus" reg="Ptiloneura">Ptiloneura</tp:taxon-name-part><tp:taxon-name-part taxon-name-part-type="species" reg="bidorsalis">bidorsalis</tp:taxon-name-part></tp:taxon-name></italic><bold>45</bold><italic><tp:taxon-name><tp:taxon-name-part taxon-name-part-type="genus" reg="Colocania">Colocania</tp:taxon-name-part><tp:taxon-name-part taxon-name-part-type="species" reg="candelaria">candelaria</tp:taxon-name-part></tp:taxon-name></italic> (male) <bold>46</bold><italic><tp:taxon-name><tp:taxon-name-part taxon-name-part-type="genus" reg="Colocania">C.</tp:taxon-name-part><tp:taxon-name-part taxon-name-part-type="species" reg="norsantanderina">norsantanderina</tp:taxon-name-part></tp:taxon-name></italic> (female).</p></caption><graphic xmlns:xlink="http://www.w3.org/1999/xlink" xlink:href="zookeys-780-011-g008.jpg" position="float" orientation="portrait" xlink:type="simple" id="oo_221715.jpg"/></fig></tp:treatment-sec><ref-list><ref id="B2"><mixed-citation xmlns:xlink="http://www.w3.org/1999/xlink" xlink:type="simple"><person-group><name name-style="western"><surname>García Aldrete</surname><given-names>AN</given-names></name></person-group> (<year>2006</year>) <article-title>New genera of <tp:taxon-name><tp:taxon-name-part taxon-name-part-type="order">Psocoptera</tp:taxon-name-part></tp:taxon-name> (<tp:taxon-name><tp:taxon-name-part taxon-name-part-type="class">Insecta</tp:taxon-name-part></tp:taxon-name>), from Mexico, Belize and Ecuador (<tp:taxon-name><tp:taxon-name-part taxon-name-part-type="family">Psoquillidae</tp:taxon-name-part></tp:taxon-name>, <tp:taxon-name><tp:taxon-name-part taxon-name-part-type="family">Ptiloneuridae</tp:taxon-name-part></tp:taxon-name>, <tp:taxon-name><tp:taxon-name-part taxon-name-part-type="family">Lachesillidae</tp:taxon-name-part></tp:taxon-name>).</article-title><source>Zootaxa</source><volume>1319</volume>: <fpage>1</fpage>–<lpage>14</lpage>.</mixed-citation></ref><ref id="B10"><mixed-citation xmlns:xlink="http://www.w3.org/1999/xlink" xlink:type="simple"><person-group><name name-style="western"><surname>Silva-Neto</surname><given-names>AM</given-names></name><name name-style="western"><surname>García Aldrete</surname><given-names>AN</given-names></name></person-group> (<year>2012</year>) <article-title>A new species of <italic><tp:taxon-name><tp:taxon-name-part taxon-name-part-type="genus">Spurostigma</tp:taxon-name-part></tp:taxon-name></italic> Eertmoed (<tp:taxon-name><tp:taxon-name-part taxon-name-part-type="order">Psocodea</tp:taxon-name-part></tp:taxon-name>: ‘<tp:taxon-name><tp:taxon-name-part taxon-name-part-type="order">Psocoptera</tp:taxon-name-part></tp:taxon-name>’: <tp:taxon-name><tp:taxon-name-part taxon-name-part-type="family">Spurostigmatidae</tp:taxon-name-part></tp:taxon-name>) from Brazil.</article-title><source>Zootaxa</source><volume>3501</volume>: <fpage>83</fpage>–<lpage>87</lpage>.</mixed-citation></ref><ref id="B12"><mixed-citation xmlns:xlink="http://www.w3.org/1999/xlink" xlink:type="simple"><person-group><name name-style="western"><surname>Silva-Neto</surname><given-names>AM</given-names></name><name name-style="western"><surname>García Aldrete</surname><given-names>AN</given-names></name><name name-style="western"><surname>Rafael</surname><given-names>JA</given-names></name></person-group> (<year>2016a</year>) <article-title>A new species of <italic><tp:taxon-name><tp:taxon-name-part taxon-name-part-type="genus">Brasineura</tp:taxon-name-part></tp:taxon-name></italic> Silva-Neto &amp; García Aldrete (<tp:taxon-name><tp:taxon-name-part taxon-name-part-type="order">Psocodea</tp:taxon-name-part></tp:taxon-name>, ‘<tp:taxon-name><tp:taxon-name-part taxon-name-part-type="order">Psocoptera</tp:taxon-name-part></tp:taxon-name>’, <tp:taxon-name><tp:taxon-name-part taxon-name-part-type="family">Ptiloneuridae</tp:taxon-name-part></tp:taxon-name>), with comments on morphological variation in <italic><tp:taxon-name><tp:taxon-name-part taxon-name-part-type="genus">B.</tp:taxon-name-part><tp:taxon-name-part taxon-name-part-type="species">troglophilica</tp:taxon-name-part></tp:taxon-name></italic> and a revised generic diagnosis.</article-title><source>Zootaxa</source><volume>4085</volume>(<issue>3</issue>): <fpage>445</fpage>–<lpage>450</lpage>. <ext-link xlink:type="simple" ext-link-type="doi" xlink:href="10.11646/zootaxa.4085.3.8">https://doi.org/10.11646/zootaxa.4085.3.8</ext-link></mixed-citation></ref></ref-list></tp:taxon-treatment>
