# Supplementary material for: A new genus of Ptiloneuridae, its position within the family, and descriptions of five species (Psocodea, ‘Psocoptera’)
Source: Zookeys. 2018 Aug 8;(780):11–34. doi: 10.3897/zookeys.780.26753 (PMC6093945; doi:10.3897/zookeys.780.26753)
Supplement: XML Treatment for Colocania candelaria [file zookeys.780.26753-treatment2.xml]

<!DOCTYPE tp:taxon-treatment
  PUBLIC "-//TaxonX//DTD Taxonomic Treatment Publishing DTD v0 20100105//EN" "tax-treatment-NSO.dtd">
<tp:taxon-treatment xmlns:tp="http://www.plazi.org/taxpub"><tp:treatment-meta><kwd-group><label>Taxon classification</label><kwd><named-content xmlns:xlink="http://www.w3.org/1999/xlink" content-type="kingdom">Animalia</named-content></kwd><kwd><named-content xmlns:xlink="http://www.w3.org/1999/xlink" content-type="order">Psocodea</named-content></kwd><kwd><named-content xmlns:xlink="http://www.w3.org/1999/xlink" content-type="family">Ptiloneuridae</named-content></kwd></kwd-group><mixed-citation publication-type="journal"><person-group><name><surname>González-Obando</surname><given-names>Ranulfo</given-names></name><name><surname>Aldrete</surname><given-names>Alfonso N. García</given-names></name><name><surname>Carrejo-Gironza</surname><given-names>Nancy</given-names></name><name><surname>Mendivil</surname><given-names>Julian</given-names></name></person-group><article-title>A new genus of <tp:taxon-name><tp:taxon-name-part taxon-name-part-type="family">Ptiloneuridae</tp:taxon-name-part></tp:taxon-name>, its position within the family, and descriptions of five species (<tp:taxon-name><tp:taxon-name-part taxon-name-part-type="order">Psocodea</tp:taxon-name-part></tp:taxon-name>, ‘<tp:taxon-name><tp:taxon-name-part taxon-name-part-type="order">Psocoptera</tp:taxon-name-part></tp:taxon-name>’)</article-title><source>Zookeys</source><day>8</day><month>8</month><year>2018</year><volume>2018</volume><issue>780</issue><fpage>11</fpage><lpage>34</lpage><pub-id pub-id-type="doi">10.3897/zookeys.780.26753</pub-id></mixed-citation></tp:treatment-meta><tp:nomenclature><tp:taxon-name>
            <tp:taxon-name-part taxon-name-part-type="genus" reg="Colocania">Colocania</tp:taxon-name-part>
            <tp:taxon-name-part taxon-name-part-type="species" reg="candelaria">candelaria</tp:taxon-name-part>
            <object-id xmlns:xlink="http://www.w3.org/1999/xlink" content-type="zoobank" xlink:type="simple">http://zoobank.org/D0D430EE-7F4A-4284-9E61-261830D9559E</object-id>
          </tp:taxon-name><tp:taxon-authority>García Aldrete, González &amp; Carrejo</tp:taxon-authority><tp:taxon-status xmlns:xlink="http://www.w3.org/1999/xlink" xlink:type="simple">sp. n.</tp:taxon-status><xref ref-type="fig" rid="F1">Figures 1–6</xref></tp:nomenclature><tp:treatment-sec sec-type="type locality" id="SECID0EPJBG"><title>Type locality.</title><p><bold>COLOMBIA.</bold> Huila. Belén, La Candelaria, 2128 m. <named-content xmlns:xlink="http://www.w3.org/1999/xlink" content-type="dwc:verbatimCoordinates" xlink:type="simple"><named-content content-type="geo-json" specific-use="{&#34;type&#34;:&#34;Point&#34;,&#34;coordinates&#34;:[-76.124278,2.226667]}" id="NCID0E1JBG" xlink:type="simple">02°13'36.0"N, 76°07'27.4"W</named-content></named-content>.</p></tp:treatment-sec><tp:treatment-sec sec-type="type material" id="SECID0E6JBG"><title>Type material.</title><p>Holotype male. 18.IV.2015. On tree trunk. R. González. Deposited in Entomological Museum, Universidad del Valle (<abbrev xmlns:xlink="http://www.w3.org/1999/xlink" xlink:title="Entomological Museum, Universidad del Valle" id="ABBRID0EFKBG" xlink:type="simple">MUSENUV</abbrev>, slide code 29033).</p></tp:treatment-sec><tp:treatment-sec sec-type="diagnosis" id="SECID0EJKBG"><title>Diagnosis.</title><p>Forewings hyaline, without marginal bands as in <italic><tp:taxon-name><tp:taxon-name-part taxon-name-part-type="genus" reg="Colocania">C.</tp:taxon-name-part><tp:taxon-name-part taxon-name-part-type="species" reg="chicaque">chicaque</tp:taxon-name-part></tp:taxon-name></italic> sp. n., and <italic><tp:taxon-name><tp:taxon-name-part taxon-name-part-type="genus" reg="Colocania">C.</tp:taxon-name-part><tp:taxon-name-part taxon-name-part-type="species" reg="occidentalis">occidentalis</tp:taxon-name-part></tp:taxon-name></italic> sp. n., differing from them by wing characters, phallosome, and details of hypandrium and epiproct. Unlike the above species, the pterostigma has large pigmented bands proximally and distally (Figure <xref ref-type="fig" rid="F1">1</xref>); phallosome with mesal endophallic sclerite widened, apically narrow and with two elongated teeth, one of them curved outwards (Figure <xref ref-type="fig" rid="F1">6</xref>).</p><fig id="F1" position="float" orientation="portrait"><label>Figures 1–6.</label><caption><p><italic><tp:taxon-name><tp:taxon-name-part taxon-name-part-type="genus" reg="Colocania">Colocania</tp:taxon-name-part><tp:taxon-name-part taxon-name-part-type="species" reg="candelaria">candelaria</tp:taxon-name-part></tp:taxon-name></italic> sp. n. Male. <bold>1</bold> Forewing <bold>2</bold> Hindwing <bold>3</bold> Front view of head <bold>4</bold> Hypandrium <bold>5</bold> Left paraproct and epiproct <bold>6</bold> Phallosome. Abbreviations: (aes) anterior endophallic sclerites, (ep) external parameres, (les), lateral endophallic sclerite, (ms) mesal sclerite, (msp) mesal sclerite processes, (st) side struts. Scale bars in mm.</p></caption><graphic xmlns:xlink="http://www.w3.org/1999/xlink" xlink:href="zookeys-780-011-g001.jpg" position="float" orientation="portrait" xlink:type="simple" id="oo_221707.jpg"/></fig></tp:treatment-sec><tp:treatment-sec sec-type="description" id="SECID0ERMBG"><title>Description.</title><p><bold>Color</bold> (in 80% ethanol). Body pale brown, with pigmented dark brown areas as indicated below. Compound eyes black, ocelli hyaline, with ochre centripetal crescents. Vertex with three dark brown areas, a central one and two lateral ones between the compound eyes. Front with brown area between ocellar group and epistomal sulcus, as illustrated (Figure <xref ref-type="fig" rid="F1">3</xref>). Postclypeus brown, with diagonal dark brown stripes. Genae, anteclypeus, labrum, mandibles, maxillae, and labium brown to pale brown. Antennae brown, scape pale brown, flagellomeres distally cream. Maxillary palps pale brown, Mx4 dark brown distally. Tergal lobes of meso- and metathorax brown. Thoracic pleura pale brown. Mesopleura with dark brown spots. Legs: coxae, trochanter, and femora pale brown, tibiae and tarsi brown. Wings hyaline, forewing pterostigma with a large dark brown band proximally and distally. Abdomen cream, with subcuticular brown spots; clunium, hypandrium, and phallosome dark brown; epiproct and paraprocts brown.</p></tp:treatment-sec><tp:treatment-sec sec-type="Morphology" id="SECID0E4MBG"><title>Morphology.</title><p>As in diagnosis, plus the following: Head elongate: H/MxW: 1.52; small compound eyes, H/d: 4.24; H/D: 3.1, IO/MxW: 0.80. Upper ends of compound eyes almost reaching the level of the vertex. Outer cusp of lacinial tip broad, with six denticles. Mx4/Mx2: 1.13. Forewing (Figure <xref ref-type="fig" rid="F1">1</xref>): L/W: 2.72. Pterostigma: lp/wp: 5.97, areola postica tall, triangular; al/ah: 1.27, R<sub>4+5</sub> almost straight, M five-branched, M<sub>5</sub> distally forked. Hindwings (Figure <xref ref-type="fig" rid="F1">2</xref>): l/w: 3.08. M four branched. Hypandrium (Figure <xref ref-type="fig" rid="F1">4</xref>), with three pigmented areas, two antero-lateral, curved, backwards and a central, posterior one, wide and narrow, setose as illustrated; phallosome with side struts independent, with two separate basal stems anteriorly wide, narrowing distally and curved outwards, basally articulated to a mesal process that projects to the hypandrium; external parameres laminar, dilated distally, apex rounded, bearing pores (Figure <xref ref-type="fig" rid="F1">6</xref>); anterior pair of endophallic sclerites oval, antero-lateral pair curved as illustrated, rounded distally and overlapping with the basal part of the external parameres (Figure <xref ref-type="fig" rid="F1">6</xref>). Paraprocts (Figure <xref ref-type="fig" rid="F1">5</xref>) broad, elliptic, with distal setal field as illustrated, sensory fields oval, with 34 trichobothria on basal rosettes. Epiproct (Figure <xref ref-type="fig" rid="F1">5</xref>) broadly trapeziform, with a group of three mesal macrosetae and a setal field distally on each side; posterior border with a field of microsetae and a row of four-five setae.</p></tp:treatment-sec><tp:treatment-sec sec-type="description" id="SECID0EDOBG"><title>Measurements.</title><p>FW: 6250, HW: 4075, F: 1470, T: 2560, t1: 900, Mx4: 360, ctt1: 26, f1: 1230, f2: 1240, f3: 1000, f4: 760, f5: 480, f6: 410, f7: 320, f8: 295, f9: 210, f10: 200, IO: 580, D: 360, d: 260, IO/d: 2.23, PO: 0.72.</p></tp:treatment-sec><tp:treatment-sec sec-type="etymology" id="SECID0EIOBG"><title>Etymology.</title><p>The specific epithet refers to the town of La Candelaria (La Plata, Huila) where the holotype was collected.</p></tp:treatment-sec></tp:taxon-treatment>
