# Supplementary material for: A new genus of Ptiloneuridae, its position within the family, and descriptions of five species (Psocodea, ‘Psocoptera’)
Source: Zookeys. 2018 Aug 8;(780):11–34. doi: 10.3897/zookeys.780.26753 (PMC6093945; doi:10.3897/zookeys.780.26753)
Supplement: XML Treatment for Colocania chicaque [file zookeys.780.26753-treatment3.xml]

<!DOCTYPE tp:taxon-treatment
  PUBLIC "-//TaxonX//DTD Taxonomic Treatment Publishing DTD v0 20100105//EN" "tax-treatment-NSO.dtd">
<tp:taxon-treatment xmlns:tp="http://www.plazi.org/taxpub"><tp:treatment-meta><kwd-group><label>Taxon classification</label><kwd><named-content xmlns:xlink="http://www.w3.org/1999/xlink" content-type="kingdom">Animalia</named-content></kwd><kwd><named-content xmlns:xlink="http://www.w3.org/1999/xlink" content-type="order">Psocodea</named-content></kwd><kwd><named-content xmlns:xlink="http://www.w3.org/1999/xlink" content-type="family">Ptiloneuridae</named-content></kwd></kwd-group><mixed-citation publication-type="journal"><person-group><name><surname>González-Obando</surname><given-names>Ranulfo</given-names></name><name><surname>Aldrete</surname><given-names>Alfonso N. García</given-names></name><name><surname>Carrejo-Gironza</surname><given-names>Nancy</given-names></name><name><surname>Mendivil</surname><given-names>Julian</given-names></name></person-group><article-title>A new genus of <tp:taxon-name><tp:taxon-name-part taxon-name-part-type="family">Ptiloneuridae</tp:taxon-name-part></tp:taxon-name>, its position within the family, and descriptions of five species (<tp:taxon-name><tp:taxon-name-part taxon-name-part-type="order">Psocodea</tp:taxon-name-part></tp:taxon-name>, ‘<tp:taxon-name><tp:taxon-name-part taxon-name-part-type="order">Psocoptera</tp:taxon-name-part></tp:taxon-name>’)</article-title><source>Zookeys</source><day>8</day><month>8</month><year>2018</year><volume>2018</volume><issue>780</issue><fpage>11</fpage><lpage>34</lpage><pub-id pub-id-type="doi">10.3897/zookeys.780.26753</pub-id></mixed-citation></tp:treatment-meta><tp:nomenclature><tp:taxon-name>
            <tp:taxon-name-part taxon-name-part-type="genus" reg="Colocania">Colocania</tp:taxon-name-part>
            <tp:taxon-name-part taxon-name-part-type="species" reg="chicaque">chicaque</tp:taxon-name-part>
            <object-id xmlns:xlink="http://www.w3.org/1999/xlink" content-type="zoobank" xlink:type="simple">http://zoobank.org/3A56FDF4-B85B-4F86-88E8-0F535E8A5B5A</object-id>
          </tp:taxon-name><tp:taxon-authority>González, García Aldrete &amp; Carrejo</tp:taxon-authority><tp:taxon-status xmlns:xlink="http://www.w3.org/1999/xlink" xlink:type="simple">sp. n.</tp:taxon-status><xref ref-type="fig" rid="F2">Figures 7–12</xref></tp:nomenclature><tp:treatment-sec sec-type="type locality" id="SECID0E1PBG"><title>Type locality.</title><p>COLOMBIA. Cundinamarca. Soacha, Chicaque Natural Reserve, Tirolesa, 2240 m. <named-content xmlns:xlink="http://www.w3.org/1999/xlink" content-type="dwc:verbatimCoordinates" xlink:type="simple"><named-content content-type="geo-json" specific-use="{&#34;type&#34;:&#34;Point&#34;,&#34;coordinates&#34;:[-74.311583,4.611217]}" id="NCID0EDQBG" xlink:type="simple">04°36'40.38"N, 74°18'41.7"W</named-content></named-content>.</p></tp:treatment-sec><tp:treatment-sec sec-type="type material" id="SECID0EIQBG"><title>Type material.</title><p>Holotype male. 24–28.II.2014. Malaise trap. D. Forero. Deposited at the Pontífica Universidad Javeriana Museum (MPUJ). Bogotá, Colombia.</p></tp:treatment-sec><tp:treatment-sec sec-type="diagnosis" id="SECID0ENQBG"><title>Diagnosis.</title><p>Forewings hyaline, without marginal bands as in <italic><tp:taxon-name><tp:taxon-name-part taxon-name-part-type="genus" reg="Colocania">C.</tp:taxon-name-part><tp:taxon-name-part taxon-name-part-type="species" reg="candelaria">candelaria</tp:taxon-name-part></tp:taxon-name></italic> sp. n., and <italic><tp:taxon-name><tp:taxon-name-part taxon-name-part-type="genus" reg="Colocania">C.</tp:taxon-name-part><tp:taxon-name-part taxon-name-part-type="species" reg="occidentalis">occidentalis</tp:taxon-name-part></tp:taxon-name></italic> sp. n., differing from them by characters of the forewing, phallosome and details of hypandrium and epiproct. Unlike <italic><tp:taxon-name><tp:taxon-name-part taxon-name-part-type="genus" reg="Colocania">C.</tp:taxon-name-part><tp:taxon-name-part taxon-name-part-type="species" reg="candelaria">candelaria</tp:taxon-name-part></tp:taxon-name></italic> the pterostigma has only a distal pigmented band, sometimes with a median, little defined, small pigmented area (Figure <xref ref-type="fig" rid="F2">7</xref>); phallosome with narrow mesal endophallic sclerite, with distal processes curved as illustrated. Unlike <italic><tp:taxon-name><tp:taxon-name-part taxon-name-part-type="genus" reg="Colocania">C.</tp:taxon-name-part><tp:taxon-name-part taxon-name-part-type="species" reg="occidentalis">occidentalis</tp:taxon-name-part></tp:taxon-name></italic>, the forewing has M five-branched, with M5 distally forked (Figure <xref ref-type="fig" rid="F2">7</xref>).</p><fig id="F2" position="float" orientation="portrait"><label>Figures 7–12.</label><caption><p><italic><tp:taxon-name><tp:taxon-name-part taxon-name-part-type="genus" reg="Colocania">Colocania</tp:taxon-name-part><tp:taxon-name-part taxon-name-part-type="species" reg="chicaque">chicaque</tp:taxon-name-part></tp:taxon-name></italic> sp. n. Male. <bold>7</bold> Forewing <bold>8</bold> Hindwing <bold>9</bold> Front view of head <bold>10</bold> Hypandrium <bold>11</bold> Left paraproct and epiproct <bold>12</bold> Phallosome. Scale bars in mm.</p></caption><graphic xmlns:xlink="http://www.w3.org/1999/xlink" xlink:href="zookeys-780-011-g002.jpg" position="float" orientation="portrait" xlink:type="simple" id="oo_221709.jpg"/></fig></tp:treatment-sec><tp:treatment-sec sec-type="Color" id="SECID0ELTBG"><title>Color</title><p>(in 80% ethanol). Body pale brown, with pigmented dark brown areas as indicated below. Compound eyes black, ocelli hyaline, with ochre centripetal crescents. Vertex with brown areas, central and lateral, between compound eyes. Front brown as illustrated (Figure <xref ref-type="fig" rid="F2">9</xref>). Postclypeus brown, with diagonal dark brown bands. Genae, anteclypeus, labrum, mandibles, maxillae and labium pale brown. Maxillary palps pale brown, Mx4 distally dark brown. Tergal lobes of meso- and metathorax brown. Thoracic pleura creamy to pale brown. Legs pale brown. Wings hyaline, forewing pterostigma as in diagnosis, veins brown. Abdomen pale brown, with subcuticular spots brown; clunium brown, clearer dorsally, with tubercle brown, hypandrium, phallosome, epiproct, and paraprocts brown.</p></tp:treatment-sec><tp:treatment-sec sec-type="Morphology" id="SECID0EVTBG"><title>Morphology.</title><p>As in diagnosis, plus the following: Head elongate: H/MxW: 1.48, H/D: 3.0; H/d: 4.0; IO/MxW: 0.74. Vertex slightly emarginated; upper ends of compound eyes almost reaching the level of the vertex. Outer cusp of lacinial tip broad, with eight denticles. Mx4/Mx2: 1.09. Forewing (Figure <xref ref-type="fig" rid="F2">7</xref>): L/W: 2.73. Pterostigma elongate: lp/wp: 5.88, areola postica tall, triangular: al/ah: 1.24, asymmetric; hindwings (Figure <xref ref-type="fig" rid="F2">8</xref>): l/w: 3.10, M four-branched. Hypandrium (Figure <xref ref-type="fig" rid="F2">10</xref>), setose as illustrated. Phallosome with side struts V-shaped, distally with arms curved outward; external parameres laminar, dilated distally, apex rounded, bearing pores (Figure <xref ref-type="fig" rid="F2">12</xref>); anterior pair of endophallic sclerites laminar-oval, with anterior margin serrate; antero-lateral pairs boomerang-shaped, curved inward proximally and with a series of laminar teeth, distally without teeth and reaching near the basal part of the external parameres (Figure <xref ref-type="fig" rid="F2">12</xref>). Paraprocts (Figure <xref ref-type="fig" rid="F2">11</xref>) robust, almost elliptic, with distal setal field as illustrated, sensory fields oval, with 26 trichobothria on basal rosettes. Epiproct (Figure <xref ref-type="fig" rid="F2">11</xref>) trapeziform, with a group of three mesal macrosetae and a setal field distally.</p></tp:treatment-sec><tp:treatment-sec sec-type="description" id="SECID0EXUBG"><title>Measurements.</title><p>FW: 6700, HW: 4500, F: 1610, T: 2760, t1: 1240, t2: 100, t3: 152, Mx4: 380, ctt1: 42, f1: 1480, f2: 1380, IO: 600, D: 400, d: 300, IO/d: 2, PO: 0.75.</p></tp:treatment-sec><tp:treatment-sec sec-type="etymology" id="SECID0E3UBG"><title>Etymology.</title><p>The specific epithet refers to the Chicaque Natural Reserve, where the holotype was collected.</p></tp:treatment-sec></tp:taxon-treatment>
