# Supplementary material for: A new genus of Ptiloneuridae, its position within the family, and descriptions of five species (Psocodea, ‘Psocoptera’)
Source: Zookeys. 2018 Aug 8;(780):11–34. doi: 10.3897/zookeys.780.26753 (PMC6093945; doi:10.3897/zookeys.780.26753)
Supplement: XML Treatment for Colocania norsantanderina [file zookeys.780.26753-treatment4.xml]

<!DOCTYPE tp:taxon-treatment
  PUBLIC "-//TaxonX//DTD Taxonomic Treatment Publishing DTD v0 20100105//EN" "tax-treatment-NSO.dtd">
<tp:taxon-treatment xmlns:tp="http://www.plazi.org/taxpub"><tp:treatment-meta><kwd-group><label>Taxon classification</label><kwd><named-content xmlns:xlink="http://www.w3.org/1999/xlink" content-type="kingdom">Animalia</named-content></kwd><kwd><named-content xmlns:xlink="http://www.w3.org/1999/xlink" content-type="order">Psocodea</named-content></kwd><kwd><named-content xmlns:xlink="http://www.w3.org/1999/xlink" content-type="family">Ptiloneuridae</named-content></kwd></kwd-group><mixed-citation publication-type="journal"><person-group><name><surname>González-Obando</surname><given-names>Ranulfo</given-names></name><name><surname>Aldrete</surname><given-names>Alfonso N. García</given-names></name><name><surname>Carrejo-Gironza</surname><given-names>Nancy</given-names></name><name><surname>Mendivil</surname><given-names>Julian</given-names></name></person-group><article-title>A new genus of <tp:taxon-name><tp:taxon-name-part taxon-name-part-type="family">Ptiloneuridae</tp:taxon-name-part></tp:taxon-name>, its position within the family, and descriptions of five species (<tp:taxon-name><tp:taxon-name-part taxon-name-part-type="order">Psocodea</tp:taxon-name-part></tp:taxon-name>, ‘<tp:taxon-name><tp:taxon-name-part taxon-name-part-type="order">Psocoptera</tp:taxon-name-part></tp:taxon-name>’)</article-title><source>Zookeys</source><day>8</day><month>8</month><year>2018</year><volume>2018</volume><issue>780</issue><fpage>11</fpage><lpage>34</lpage><pub-id pub-id-type="doi">10.3897/zookeys.780.26753</pub-id></mixed-citation></tp:treatment-meta><tp:nomenclature><tp:taxon-name>
            <tp:taxon-name-part taxon-name-part-type="genus" reg="Colocania">Colocania</tp:taxon-name-part>
            <tp:taxon-name-part taxon-name-part-type="species" reg="norsantanderina">norsantanderina</tp:taxon-name-part>
            <object-id xmlns:xlink="http://www.w3.org/1999/xlink" content-type="zoobank" xlink:type="simple">http://zoobank.org/DDB056B0-536F-43B6-AEAD-3E9D62DE29E5</object-id>
          </tp:taxon-name><tp:taxon-authority>Carrejo, Mendivil &amp; González</tp:taxon-authority><tp:taxon-status xmlns:xlink="http://www.w3.org/1999/xlink" xlink:type="simple">sp. n.</tp:taxon-status><xref ref-type="fig" rid="F3">Figures 13–18</xref></tp:nomenclature><tp:treatment-sec sec-type="type locality" id="SECID0EOWBG"><title>Type locality.</title><p>COLOMBIA. Norte de Santander. National Natural Park Tamá. Orocue Station, 2433 m. <named-content xmlns:xlink="http://www.w3.org/1999/xlink" content-type="dwc:verbatimCoordinates" xlink:type="simple"><named-content content-type="geo-json" specific-use="{&#34;type&#34;:&#34;Point&#34;,&#34;coordinates&#34;:[-72.442167,7.424333]}" id="NCID0EXWBG" xlink:type="simple">07°25'27.6"N, 72°26'31.8"W</named-content></named-content>.</p></tp:treatment-sec><tp:treatment-sec sec-type="type material" id="SECID0E3WBG"><title>Type material.</title><p>Holotype female. 2.VII.2016. On wood beam with mosses and fungi. R. González, N. Carrejo. Deposited in Entomological Museum, Universidad del Valle (<abbrev xmlns:xlink="http://www.w3.org/1999/xlink" xlink:title="Entomological Museum, Universidad del Valle" id="ABBRID0ECXBG" xlink:type="simple">MUSENUV</abbrev>, slide code 29034), Santiago de Cali, Colombia.</p></tp:treatment-sec><tp:treatment-sec sec-type="diagnosis" id="SECID0EGXBG"><title>Diagnosis.</title><p>Related to <italic><tp:taxon-name><tp:taxon-name-part taxon-name-part-type="genus" reg="Colocania">C.</tp:taxon-name-part><tp:taxon-name-part taxon-name-part-type="species" reg="pilosa">pilosa</tp:taxon-name-part></tp:taxon-name></italic> sp. n. in having the forewing with similarly pigmented pattern and shape of the areola postica. It differs from the female of <italic><tp:taxon-name><tp:taxon-name-part taxon-name-part-type="genus" reg="Colocania">C.</tp:taxon-name-part><tp:taxon-name-part taxon-name-part-type="species" reg="pilosa">pilosa</tp:taxon-name-part></tp:taxon-name></italic> by having the hindwing M widely forked, by the shape of sternum IX, and by the shape and pilosity of the epiproct, without distally curved setae.</p></tp:treatment-sec><tp:treatment-sec sec-type="Color" id="SECID0ECYBG"><title>Color</title><p>(in 80% ethanol). Body pale brown, with pigmented dark brown areas as indicated below. Compound eyes black, ocelli hyaline, with ochre centripetal crescents. Vertex and front with brown spots, central and lateral between the compound eyes (Figure <xref ref-type="fig" rid="F3">15</xref>). Postclypeus pale brown, with diagonal bands dark brown. Genae, anteclypeus, mandibles, maxillae, and labium pale brown, labrum brown. Antennae brown, scape and pedicel pale brown, flagellomeres cream apically. Maxillary palps pale brown, Mx4 brown distally. Tergal lobes of meso- and metathorax brown. Thoracic pleura creamy to pale brown with brown spots. Legs: coxae dark brown, fore- coxae pale brown, trochanters cream to pale brown, femora pale brown, with brown spots, tarsi 1 brown apically, tarsi 2–3 brown. Forewing with marginal brown band from apex of R4+5 to A1; M five branched; pterostigma with a dark brown band proximally and distally. Abdomen pale brown, with subcuticular brown spots; clunium brown, paler dorsally, with tubercle brown, subgenital plate with V-shaped pigmented area (Figure <xref ref-type="fig" rid="F3">16</xref>); gonapophyses, paraprocts, and epiproct dark brown.</p></tp:treatment-sec><tp:treatment-sec sec-type="Morphology" id="SECID0EQYBG"><title>Morphology.</title><p>As in diagnosis, plus the following: Head elongate (Figure <xref ref-type="fig" rid="F3">15</xref>): H/MxW: 1.41; H/D: 3.0, H/d: 4.0: IO/MxW: 0.78. Outer cusp of lacinial tip broad, with seven denticles. Mx4/Mx2: 1.14. Forewing (Fig. <xref ref-type="fig" rid="F3">13</xref>), L/W: 2.83. Pterostigma elongate: lp/wp: 5.73, areola postica triangular, al/ah: 1.35, M five branched. Hindwings (Figure <xref ref-type="fig" rid="F3">14</xref>): l/w: 2.89, M two branched. Subgenital plate (Figure <xref ref-type="fig" rid="F3">16</xref>) broad, slightly pointed posteriorly, setose, with macrosetae posteriorly. Gonapophyses (Figure <xref ref-type="fig" rid="F3">18</xref>): v1 elongate, pilose, distally acuminate; v2+3 pilose distally, with a row of 10 setae on v3; distal process acuminate, with microsetae on surface. Paraprocts (Figure <xref ref-type="fig" rid="F3">17</xref>) triangular, rounded apically, distal setal field with abundant setae as illustrated, sensory fields with 35 trichobothria on basal rosettes. Epiproct (Figure <xref ref-type="fig" rid="F3">17</xref>) triangular, rounded apically, with abundant setae and macrosetae distally as illustrated.</p><fig id="F3" position="float" orientation="portrait"><label>Figures 13–18.</label><caption><p><italic><tp:taxon-name><tp:taxon-name-part taxon-name-part-type="genus" reg="Colocania">Colocania</tp:taxon-name-part><tp:taxon-name-part taxon-name-part-type="species" reg="norsantanderina">norsantanderina</tp:taxon-name-part></tp:taxon-name></italic> sp. n. Female. <bold>13</bold> Forewing <bold>14</bold> Hindwing <bold>15</bold> Front view of head <bold>16</bold> Subgenital plate <bold>17</bold> Epiproct and right paraproct <bold>18</bold> Sternum IX and left gonapophyses. Scale bars in mm.</p></caption><graphic xmlns:xlink="http://www.w3.org/1999/xlink" xlink:href="zookeys-780-011-g003.jpg" position="float" orientation="portrait" xlink:type="simple" id="oo_221710.jpg"/></fig></tp:treatment-sec><tp:treatment-sec sec-type="description" id="SECID0EW1BG"><title>Measurements.</title><p>FW: 6075, HW: 3975, F: 1460, T: 2700, t1: 1170, t2: 105, t3: 160, Mx4: 375, ctt1: 46, f1: 1320, f2: 1330, f3: 1030, IO: 620, D: 370, d: 273, IO/d: 2.27, PO: 0.74.</p></tp:treatment-sec><tp:treatment-sec sec-type="etymology" id="SECID0E21BG"><title>Etymology.</title><p>The specific epithet refers to the Colombian Department Norte de Santander, where the holotype was collected.</p></tp:treatment-sec></tp:taxon-treatment>
