# Supplementary material for: A new genus of Ptiloneuridae, its position within the family, and descriptions of five species (Psocodea, ‘Psocoptera’)
Source: Zookeys. 2018 Aug 8;(780):11–34. doi: 10.3897/zookeys.780.26753 (PMC6093945; doi:10.3897/zookeys.780.26753)
Supplement: XML Treatment for Colocania occidentalis [file zookeys.780.26753-treatment5.xml]

<!DOCTYPE tp:taxon-treatment
  PUBLIC "-//TaxonX//DTD Taxonomic Treatment Publishing DTD v0 20100105//EN" "tax-treatment-NSO.dtd">
<tp:taxon-treatment xmlns:tp="http://www.plazi.org/taxpub"><tp:treatment-meta><kwd-group><label>Taxon classification</label><kwd><named-content xmlns:xlink="http://www.w3.org/1999/xlink" content-type="kingdom">Animalia</named-content></kwd><kwd><named-content xmlns:xlink="http://www.w3.org/1999/xlink" content-type="order">Psocodea</named-content></kwd><kwd><named-content xmlns:xlink="http://www.w3.org/1999/xlink" content-type="family">Ptiloneuridae</named-content></kwd></kwd-group><mixed-citation publication-type="journal"><person-group><name><surname>González-Obando</surname><given-names>Ranulfo</given-names></name><name><surname>Aldrete</surname><given-names>Alfonso N. García</given-names></name><name><surname>Carrejo-Gironza</surname><given-names>Nancy</given-names></name><name><surname>Mendivil</surname><given-names>Julian</given-names></name></person-group><article-title>A new genus of <tp:taxon-name><tp:taxon-name-part taxon-name-part-type="family">Ptiloneuridae</tp:taxon-name-part></tp:taxon-name>, its position within the family, and descriptions of five species (<tp:taxon-name><tp:taxon-name-part taxon-name-part-type="order">Psocodea</tp:taxon-name-part></tp:taxon-name>, ‘<tp:taxon-name><tp:taxon-name-part taxon-name-part-type="order">Psocoptera</tp:taxon-name-part></tp:taxon-name>’)</article-title><source>Zookeys</source><day>8</day><month>8</month><year>2018</year><volume>2018</volume><issue>780</issue><fpage>11</fpage><lpage>34</lpage><pub-id pub-id-type="doi">10.3897/zookeys.780.26753</pub-id></mixed-citation></tp:treatment-meta><tp:nomenclature><tp:taxon-name>
            <tp:taxon-name-part taxon-name-part-type="genus" reg="Colocania">Colocania</tp:taxon-name-part>
            <tp:taxon-name-part taxon-name-part-type="species" reg="occidentalis">occidentalis</tp:taxon-name-part>
            <object-id xmlns:xlink="http://www.w3.org/1999/xlink" content-type="zoobank" xlink:type="simple">http://zoobank.org/3991BED3-1F9B-4406-9035-19D8CBF63D6D</object-id>
          </tp:taxon-name><tp:taxon-authority>González, García Aldrete &amp; Mendivil</tp:taxon-authority><tp:taxon-status xmlns:xlink="http://www.w3.org/1999/xlink" xlink:type="simple">sp. n.</tp:taxon-status><xref ref-type="fig" rid="F4">Figures 19–24</xref><xref ref-type="fig" rid="F5">, 25–30</xref></tp:nomenclature><tp:treatment-sec sec-type="type locality" id="SECID0ER3BG"><title>Type locality.</title><p>COLOMBIA. Valle del Cauca. Santiago de Cali, El Saladito, San Antonio, 2142m. <named-content xmlns:xlink="http://www.w3.org/1999/xlink" content-type="dwc:verbatimCoordinates" xlink:type="simple"><named-content content-type="geo-json" specific-use="{&#34;type&#34;:&#34;Point&#34;,&#34;coordinates&#34;:[-76.627611,3.489861]}" id="NCID0E13BG" xlink:type="simple">03°29'23.5"N, 76°37'39.4"W</named-content></named-content>.</p></tp:treatment-sec><tp:treatment-sec sec-type="type material" id="SECID0E63BG"><title>Type material.</title><p>Holotype male. 27.I.2012. On tree trunks covered with lichens and mosses. R. González. Deposited in Entomological Museum, Universidad del Valle (<abbrev xmlns:xlink="http://www.w3.org/1999/xlink" xlink:title="Entomological Museum, Universidad del Valle" id="ABBRID0EF4BG" xlink:type="simple">MUSENUV</abbrev>, slide code 29035), Santiago de Cali, Colombia. Paratypes: 2 males, same data as the holotype, J. Mendivil &amp; R. González. 1 male, 2 females, Valle del Cauca, Santiago de Cali, Los Andes-Charco Azul, 1687 m. <named-content xmlns:xlink="http://www.w3.org/1999/xlink" content-type="dwc:verbatimCoordinates" xlink:type="simple"><named-content content-type="geo-json" specific-use="{&#34;type&#34;:&#34;Point&#34;,&#34;coordinates&#34;:[-76.616694,3.422694]}" id="NCID0EM4BG" xlink:type="simple">03°25'21.7"N, 76°37'0.1"W</named-content></named-content>, 23.I.2013. R. González (Female: <abbrev xmlns:xlink="http://www.w3.org/1999/xlink" xlink:title="Entomological Museum, Universidad del Valle" id="ABBRID0ER4BG" xlink:type="simple">MUSENUV</abbrev>, slide code 29036). 2 males, 2 females, Los Andes-Quebrada Honda, 1900 m. <named-content xmlns:xlink="http://www.w3.org/1999/xlink" content-type="dwc:verbatimCoordinates" xlink:type="simple"><named-content content-type="geo-json" specific-use="{&#34;type&#34;:&#34;Point&#34;,&#34;coordinates&#34;:[-76.644528,3.433833]}" id="NCID0EY4BG" xlink:type="simple">03°26'01.8"N, 76°38'40.3"W</named-content></named-content>, 23.I.2013. R. González. 1 male, 1 female, Risaralda, Santuario, Planes de San Rafael, 2092 m. <named-content xmlns:xlink="http://www.w3.org/1999/xlink" content-type="dwc:verbatimCoordinates" xlink:type="simple"><named-content content-type="geo-json" specific-use="{&#34;type&#34;:&#34;Point&#34;,&#34;coordinates&#34;:[-76.001250,5.120528]}" id="NCID0EA5BG" xlink:type="simple">05°07'13.9"N, 76°00'04.5"W</named-content></named-content>, R. González (male: <abbrev xmlns:xlink="http://www.w3.org/1999/xlink" xlink:title="Entomological Museum, Universidad del Valle" id="ABBRID0EF5BG" xlink:type="simple">MUSENUV</abbrev>, slide code 29037). All paratypes on tree trunks covered with lichens and mosses.</p></tp:treatment-sec><tp:treatment-sec sec-type="diagnosis" id="SECID0EJ5BG"><title>Diagnosis.</title><p>Forewings hyaline, without marginal pigmented band as in <italic><tp:taxon-name><tp:taxon-name-part taxon-name-part-type="genus" reg="Colocania">C.</tp:taxon-name-part><tp:taxon-name-part taxon-name-part-type="species" reg="candelaria">candelaria</tp:taxon-name-part></tp:taxon-name></italic> sp. n., and <italic><tp:taxon-name><tp:taxon-name-part taxon-name-part-type="genus" reg="Colocania">C.</tp:taxon-name-part><tp:taxon-name-part taxon-name-part-type="species" reg="chicaque">chicaque</tp:taxon-name-part></tp:taxon-name></italic> sp. n., differing from them by having the forewing M four-branched (Figure <xref ref-type="fig" rid="F4">19</xref>), and the hindwing M three-branched (Figure <xref ref-type="fig" rid="F4">20</xref>), and by details of the phallosome and hypandrium.</p><fig id="F4" position="float" orientation="portrait"><label>Figures 19–24.</label><caption><p><italic><tp:taxon-name><tp:taxon-name-part taxon-name-part-type="genus" reg="Colocania">Colocania</tp:taxon-name-part><tp:taxon-name-part taxon-name-part-type="species" reg="occidentalis">occidentalis</tp:taxon-name-part></tp:taxon-name></italic> sp. n. Male. <bold>19</bold> Forewing <bold>20</bold> Hindwing <bold>21</bold> Front view of head <bold>22</bold> Phallosome <bold>23</bold> Epiproct and right paraproct <bold>24</bold> Hypandrium. Scale bars in mm.</p></caption><graphic xmlns:xlink="http://www.w3.org/1999/xlink" xlink:href="zookeys-780-011-g004.jpg" position="float" orientation="portrait" xlink:type="simple" id="oo_221711.jpg"/></fig></tp:treatment-sec><tp:treatment-sec sec-type="Male" id="SECID0ESAAI"><title>Male.</title><p><bold>Color</bold> (in 80% ethanol). Body cream to pale brown, with pigmented dark brown areas as indicated below. Compound eyes black, ocelli hyaline, with ochre centripetal crescents. Vertex with dark brown spots, central and lateral between compound eyes. Front with brown spots between ocellar group and epistomal sulcus, as illustrated (Figure <xref ref-type="fig" rid="F4">21</xref>), with pale cream band parallel to the antennal sockets. Postclypeus brown, with diagonal pale brown bands. Anteclypeus and labrum pale brown. Genae brown. Postgena pale cream. Antennae brown, flagellomeres cream apically. Maxillary palps pale brown, Mx4 dark brown distally. Tergal lobes of meso- and metathorax dark brown; thoracic pleura dark brown with pale spots. Legs pale brown, coxae with brown spots basally, femora with gray-brown ring basally and gray-brown spots widely distributed; tibiae with gray-brown spot, tarsi 1 brown apically; tarsi 2–3 brown. Wings hyaline, forewing pterostigma with one distal large dark brown band, some with additional proximal spot (not illustrated). Abdomen pale cream, with subcuticular bands brown; clunium and hypandrium brown; clunium with pale central area, hypandrium anteriorly cream; phallosome brown, with sclerites dark brown; epiproct and paraprocts brown.</p></tp:treatment-sec><tp:treatment-sec sec-type="Morphology" id="SECID0E5AAI"><title>Morphology.</title><p>As in diagnosis, plus the following: Head elongate (Figure <xref ref-type="fig" rid="F4">21</xref>): H/MxW: 1.44; H/D: 3.1, H/d: 4.19; IO/MxW: 0.78. Outer cusp of lacinial tip broad, with nine denticles. Mx4/Mx2: 1.10. Forewings (Figure <xref ref-type="fig" rid="F4">19</xref>): L/W: 2.69. Pterostigma elongate: lp/wp: 6.91, areola postica tall, triangular, with apex rounded: al/ah: 1.52; M four-branched. Hindwings (Figure <xref ref-type="fig" rid="F4">20</xref>): l/w: 3.02; M three branched. Hypandrium with three pigmented, setose areas, the two anterior widely separated and weakly connected to the posterior area, the latter narrow and extended laterally as a boomerang of little curvature (Figure <xref ref-type="fig" rid="F4">22</xref>). Phallosome (Figure <xref ref-type="fig" rid="F4">24</xref>) with laminar external parameres, wide, with apically rounded lobe bearing pores, curved inwards; mesal sclerite process with curved outwards apical teeth as illustrated. Side struts V-shaped, basally with an attached complex structure that projects over the hypandrium, distally curved outwards. Anterior endophallic sclerites laminar and oval, with serrate anterior margin, lateral sclerites curved as illustrated. Paraprocts (Figure <xref ref-type="fig" rid="F4">23</xref>) almost elliptic, with a distal setal field; sensory fields with 24 trichobothria on basal rosettes. Epiproct (Figure <xref ref-type="fig" rid="F4">23</xref>) semi-oval, rounded posteriorly, setal field with setae and macrosetae, posterior margin with small setae as illustrated.</p></tp:treatment-sec><tp:treatment-sec sec-type="description" id="SECID0EACAI"><title>Measurements.</title><p>FW: 4375, HW: 2987, F: 1310, T: 2050, t1: 990, t2: 96, t3: 135, Mx4: 320, ctt1: 38, f1: 1000, f2: 990, f3: 770, f4: 510, f5: 355, f6: 300, f7: 240, f8: 200, f9: 176, f10: 150, f11: 180, IO: 535, D: 320, d: 235, IO/d: 2.28, PO: 0.73.</p></tp:treatment-sec><tp:treatment-sec sec-type="Female" id="SECID0EFCAI"><title>Female.</title><p><bold>Color</bold> (in 80% ethanol). Body, head, legs, epiproct, paraprocts, and wings as in the male, plus the following: Subgenital plate with pigmented area V-shaped, arms wider proximally. Clunium, epiproct and paraprots brown. Gonapophyses dark brown. Sternum IX cream yellowish, darker on the edges.</p></tp:treatment-sec><tp:treatment-sec sec-type="Morphology" id="SECID0ENCAI"><title>Morphology.</title><p>As in diagnosis, plus the following: Head elongate (Figure <xref ref-type="fig" rid="F5">27</xref>): H/MxW: 1.46; H/D: 3.3, H/d: 4.43; IO/MxW: 0.81. Outer cusp of lacinial tip broad, with eight denticles. Mx4/Mx2: 1.14. Wings (Figures <xref ref-type="fig" rid="F5">25</xref> and <xref ref-type="fig" rid="F5">26</xref>) as in the male, L/W: 2.72. Pterostigma: lp/wp: 5.08, areola postica: al/ah: 1.23. Hindwings (Figure <xref ref-type="fig" rid="F5">26</xref>): l/w: 3.00. Subgenital plate (Figure <xref ref-type="fig" rid="F5">28</xref>) broad, posteriorly rounded, setose, with apical macrosetae as illustrated. Gonapophyses (Figure <xref ref-type="fig" rid="F5">30</xref>): v1 elongate, acuminate, distally with microsetae; v2+3 with short anterior heel, with four setae on v3; distal process sinuous, acuminate, bearing microsetae. Sternum IX broad, convex anteriorly, with a median concavity posteriorly, and a central, rounded mesal area as illustrated (Figure <xref ref-type="fig" rid="F5">30</xref>). Paraprocts (Figure <xref ref-type="fig" rid="F5">29</xref>) triangular, distal setal field with abundant setae and macrosetae as illustrated, sensory fields with 22–24 trichobothria on basal rosettes. Epiproct (Figure <xref ref-type="fig" rid="F5">29</xref>) triangular, with rounded apex, with abundant macrosetae distally, particularly on posterior margin as illustrated.</p><fig id="F5" position="float" orientation="portrait"><label>Figures 25–30.</label><caption><p><italic><tp:taxon-name><tp:taxon-name-part taxon-name-part-type="genus" reg="Colocania">Colocania</tp:taxon-name-part><tp:taxon-name-part taxon-name-part-type="species" reg="occidentalis">occidentalis</tp:taxon-name-part></tp:taxon-name></italic> sp. n. Female. <bold>25</bold> Forewing <bold>26</bold> Hindwing <bold>27</bold> Front view of head <bold>28</bold> Subgenital plate <bold>29</bold> Epiproct and right paraproct <bold>30</bold> Sternum IX and left gonapophyses. Scale bars in mm.</p></caption><graphic xmlns:xlink="http://www.w3.org/1999/xlink" xlink:href="zookeys-780-011-g005.jpg" position="float" orientation="portrait" xlink:type="simple" id="oo_221712.jpg"/></fig></tp:treatment-sec><tp:treatment-sec sec-type="description" id="SECID0E2EAI"><title>Measurements.</title><p>FW: 4350, HW: 2925, F: 1300, T: 2050, t1: 940, t2: 104, t3: 124, Mx4: 330, ctt1: 35, f1: 1130, f2: 1100, f3: 820, f4: 580, f5: 365, f6: 290, f7: 210, IO: 570, D: 312, d: 230, IO/d: 2.48, PO: 0.74.</p></tp:treatment-sec><tp:treatment-sec sec-type="etymology" id="SECID0EAFAI"><title>Etymology.</title><p>The specific name refers to the distribution of the species in localities of the western Andean Cordillera in Colombia.</p></tp:treatment-sec></tp:taxon-treatment>
