# Supplementary material for: A new genus of Ptiloneuridae, its position within the family, and descriptions of five species (Psocodea, ‘Psocoptera’)
Source: Zookeys. 2018 Aug 8;(780):11–34. doi: 10.3897/zookeys.780.26753 (PMC6093945; doi:10.3897/zookeys.780.26753)
Supplement: XML Treatment for Colocania pilosa [file zookeys.780.26753-treatment6.xml]

<!DOCTYPE tp:taxon-treatment
  PUBLIC "-//TaxonX//DTD Taxonomic Treatment Publishing DTD v0 20100105//EN" "tax-treatment-NSO.dtd">
<tp:taxon-treatment xmlns:tp="http://www.plazi.org/taxpub"><tp:treatment-meta><kwd-group><label>Taxon classification</label><kwd><named-content xmlns:xlink="http://www.w3.org/1999/xlink" content-type="kingdom">Animalia</named-content></kwd><kwd><named-content xmlns:xlink="http://www.w3.org/1999/xlink" content-type="order">Psocodea</named-content></kwd><kwd><named-content xmlns:xlink="http://www.w3.org/1999/xlink" content-type="family">Ptiloneuridae</named-content></kwd></kwd-group><mixed-citation publication-type="journal"><person-group><name><surname>González-Obando</surname><given-names>Ranulfo</given-names></name><name><surname>Aldrete</surname><given-names>Alfonso N. García</given-names></name><name><surname>Carrejo-Gironza</surname><given-names>Nancy</given-names></name><name><surname>Mendivil</surname><given-names>Julian</given-names></name></person-group><article-title>A new genus of <tp:taxon-name><tp:taxon-name-part taxon-name-part-type="family">Ptiloneuridae</tp:taxon-name-part></tp:taxon-name>, its position within the family, and descriptions of five species (<tp:taxon-name><tp:taxon-name-part taxon-name-part-type="order">Psocodea</tp:taxon-name-part></tp:taxon-name>, ‘<tp:taxon-name><tp:taxon-name-part taxon-name-part-type="order">Psocoptera</tp:taxon-name-part></tp:taxon-name>’)</article-title><source>Zookeys</source><day>8</day><month>8</month><year>2018</year><volume>2018</volume><issue>780</issue><fpage>11</fpage><lpage>34</lpage><pub-id pub-id-type="doi">10.3897/zookeys.780.26753</pub-id></mixed-citation></tp:treatment-meta><tp:nomenclature><tp:taxon-name>
            <tp:taxon-name-part taxon-name-part-type="genus" reg="Colocania">Colocania</tp:taxon-name-part>
            <tp:taxon-name-part taxon-name-part-type="species" reg="pilosa">pilosa</tp:taxon-name-part>
            <object-id xmlns:xlink="http://www.w3.org/1999/xlink" content-type="zoobank" xlink:type="simple">http://zoobank.org/5440EA82-CAED-4844-B047-82C2EC811212</object-id>
          </tp:taxon-name><tp:taxon-authority>González, Carrejo &amp; García Aldrete</tp:taxon-authority><tp:taxon-status xmlns:xlink="http://www.w3.org/1999/xlink" xlink:type="simple">sp. n.</tp:taxon-status><xref ref-type="fig" rid="F6">Figures 31–36</xref><xref ref-type="fig" rid="F7">, 37–42</xref></tp:nomenclature><tp:treatment-sec sec-type="type locality" id="SECID0EWGAI"><title>Type locality.</title><p>COLOMBIA. Huila. La Plata, Belén, Meremberg Nature Reserve, 2352 m. <named-content xmlns:xlink="http://www.w3.org/1999/xlink" content-type="dwc:verbatimCoordinates" xlink:type="simple"><named-content content-type="geo-json" specific-use="{&#34;type&#34;:&#34;Point&#34;,&#34;coordinates&#34;:[-76.116972,2.218500]}" id="NCID0E6GAI" xlink:type="simple">02°13'06.6"N, 76°07'01.1"W</named-content></named-content>.</p></tp:treatment-sec><tp:treatment-sec sec-type="type material" id="SECID0EEHAI"><title>Type material.</title><p>Holotype male. 20.I.2015. On tree trunks covered with lichens and mosses. R. González. Deposited in Entomological Museum, Universidad del Valle (<abbrev xmlns:xlink="http://www.w3.org/1999/xlink" xlink:title="Entomological Museum, Universidad del Valle" id="ABBRID0EKHAI" xlink:type="simple">MUSENUV</abbrev>, slide code 29038), Santiago de Cali, Colombia. Paratype female, 28.X.2016. Same data as the holotype (<abbrev xmlns:xlink="http://www.w3.org/1999/xlink" xlink:title="Entomological Museum, Universidad del Valle" id="ABBRID0EOHAI" xlink:type="simple">MUSENUV</abbrev>, slide code 29039).</p></tp:treatment-sec><tp:treatment-sec sec-type="diagnosis" id="SECID0ESHAI"><title>Diagnosis.</title><p>It is related to <italic><tp:taxon-name><tp:taxon-name-part taxon-name-part-type="genus" reg="Colocania">C.</tp:taxon-name-part><tp:taxon-name-part taxon-name-part-type="species" reg="norsantanderina">norsantanderina</tp:taxon-name-part></tp:taxon-name></italic> sp. n., described above (see diagnosis of the latter). Both species seem to have a sister-group relationship, to be confirmed when the male of the latter be found. The ninth sterna and gonapophyses in both species are quite similar, but the epiprocts are distinct. The male presents side struts with arms independent, proximally paralell, with processes directed outwards, unique among the species of the genus, distally curved outwards and not fused to the external parameres (Figure <xref ref-type="fig" rid="F6">36</xref>).</p><fig id="F6" position="float" orientation="portrait"><label>Figures 31–36.</label><caption><p><italic><tp:taxon-name><tp:taxon-name-part taxon-name-part-type="genus" reg="Colocania">Colocania</tp:taxon-name-part><tp:taxon-name-part taxon-name-part-type="species" reg="pilosa">pilosa</tp:taxon-name-part></tp:taxon-name></italic> sp. n. Male. <bold>31</bold> Forewing <bold>32</bold> Hindwing <bold>33</bold> Front view of head <bold>34</bold> Hypandrium <bold>35</bold> Left paraproct and epiproct <bold>36</bold> Phallosome. Scale bars in mm.</p></caption><graphic xmlns:xlink="http://www.w3.org/1999/xlink" xlink:href="zookeys-780-011-g006.jpg" position="float" orientation="portrait" xlink:type="simple" id="oo_221713.jpg"/></fig></tp:treatment-sec><tp:treatment-sec sec-type="Male" id="SECID0ELJAI"><title>Male.</title><p><bold>Color</bold> (in 80% ethanol). Head pattern (Figure <xref ref-type="fig" rid="F6">33</xref>). Compound eyes black, ocelli hyaline, with ochre centripetal crescents. Front and postclypeus pale brown, anteclypeus and labrum dark brown centrally, with sides pale brown. Genae pale brown with brown spots. Antennae brown, scape, pedicel and flagellomeres 1–3 pale brown, cream distally. Maxillary palps creamy, Mx4 distally brown. Tergal lobes of meso- and metathorax pale brown, with brown spots. Thoracic pleura creamy to pale brown, with brown spots. Legs pale brown, tarsi 2–3 dark brown, fore- coxae cream, middle- and hind- coxae brown, darker proximally, femora with brown spots. Forewing with marginal brown band from apex of R4+5 to A1; M five-branched; pterostigma with a proximal and a distal brown band. Hindwings hyaline, veins brown. Abdomen pale brown to cream, with subcuticular brown spots; clunium, epiproct, and paraprocts brown, epiproct with large, pale central area. Sclerites of hypandrium and phallosome dark brown.</p></tp:treatment-sec><tp:treatment-sec sec-type="Morphology" id="SECID0EXJAI"><title>Morphology.</title><p>As in diagnosis, plus the following: Head elongate (Figure <xref ref-type="fig" rid="F6">33</xref>): H/MxW: 1.37; compound eyes small, H/d: 3.94, H/D: 2.9, IO/MxW: 0.78. Outer cusp of lacinial tip broad, with eight denticles. Mx4/Mx2: 0.98. Forewings (Figure <xref ref-type="fig" rid="F6">31</xref>): L/W: 2.85. Pterostigma elongate: lp/wp: 5.56, areola postica tall, triangular, with rounded apex: al/ah: 1.40. M five-branched. Hindwings (Figure <xref ref-type="fig" rid="F6">32</xref>): l/w: 2.88. M three-branched. Hypandrium broadly trapeziform, setose, pigmented as illustrated in Figure <xref ref-type="fig" rid="F6">34</xref>. Phallosome (Figure <xref ref-type="fig" rid="F6">36</xref>), mesal endophallic sclerites elongate, shaped as an inverted V, basally separated, wide apically (mesal sclerite process) and overlapping on the external parameres and with short processes of rounded apices, with ante-apically lateral mesal sclerite process as illustrated; anterior endophallic sclerites oval and laminar, antero-lateral sclerites curved, boomerang-shaped as illustrated. Paraprocts (Figure <xref ref-type="fig" rid="F6">35</xref>) almost elliptic, with abundant setal field distally; sensory fields with 30 trichobothria on basal rosettes. Epiproct (Figure <xref ref-type="fig" rid="F6">35</xref>) semioval, rounded posteriorly, bearing macrosetae; lateral and mesal macrosetae as illustrated.</p></tp:treatment-sec><tp:treatment-sec sec-type="description" id="SECID0EZKAI"><title>Measurements.</title><p>FW: 6475, HW: 4025, F: 1450, T: 2570, t1: 1180, t2: 120, t3: 160, Mx4: 325, ctt1: 36, f1: 1150, f2: 1120, f3: 900, f4: 690, f5: 410, f6: 360, f7: 260, f8: 230, f9: 200, f10: 173, f11: 200, IO: 610, D: 370, d: 270, IO/d: 2.26, PO: 0.73.</p></tp:treatment-sec><tp:treatment-sec sec-type="Female" id="SECID0E5KAI"><title>Female.</title><p><bold>Color</bold> (in 80% ethanol). Body, head, legs, wings, epiproct and paraprocts as in the male, plus the following: pigmented area of subgenital plate U-shaped (Figure <xref ref-type="fig" rid="F7">40</xref>); gonapophyses and paraprocts dark brown, epiproct brown.</p></tp:treatment-sec><tp:treatment-sec sec-type="Morphology" id="SECID0EKLAI"><title>Morphology.</title><p>As in diagnosis, plus the following: Head elongate (Figure <xref ref-type="fig" rid="F7">39</xref>): H/MxW: 1.43; H/D: 3.2, H/d: 4.48; IO/MxW: 0.79. Outer cusp of lacinial tip broad, with seven denticles. Mx4/Mx2: 1.15. Wings (Figures <xref ref-type="fig" rid="F7">37</xref> and <xref ref-type="fig" rid="F7">38</xref>) as in the male, L/W: 2.78. Pterostigma: lp/wp: 5.13, areola postica: al/ah: 1.31. Hindwings (Figure <xref ref-type="fig" rid="F7">38</xref>): l/w: 3.02. Subgenital plate (Figure <xref ref-type="fig" rid="F7">40</xref>) broad, slightly pointed posteriorly, setose. Gonapophyses (Figure <xref ref-type="fig" rid="F7">42</xref>): v1 elongate, broad, acuminate, distally bearing microsetae; v2+3 pilose, with short proximal heel, 4 setae on v3; distal process sinuous, acuminate, with microsetae on surface distally. Paraprocts (Figure <xref ref-type="fig" rid="F7">41</xref>), sensory fields with 34 trichobothria on basal rosettes. Epiproct (Figure <xref ref-type="fig" rid="F7">41</xref>) broad, scutiform, widely rounded distally, setal field with abundant setae as illustrated, macrosetae and abundant setae distally curved, as illustrated.</p><fig id="F7" position="float" orientation="portrait"><label>Figures 37–42.</label><caption><p><italic><tp:taxon-name><tp:taxon-name-part taxon-name-part-type="genus" reg="Colocania">Colocania</tp:taxon-name-part><tp:taxon-name-part taxon-name-part-type="species" reg="pilosa">pilosa</tp:taxon-name-part></tp:taxon-name></italic> sp. n. Female <bold>37</bold> Forewing <bold>38</bold> Hindwing <bold>39</bold> Front view of head <bold>40</bold> Subgenital plate <bold>41</bold> Epiproct and right paraproct <bold>42</bold> Sternum IX and left gonapophyses. Scale bars in mm.</p></caption><graphic xmlns:xlink="http://www.w3.org/1999/xlink" xlink:href="zookeys-780-011-g007.jpg" position="float" orientation="portrait" xlink:type="simple" id="oo_221714.jpg"/></fig></tp:treatment-sec><tp:treatment-sec sec-type="description" id="SECID0EUNAI"><title>Measurements.</title><p>FW: 5550, HW: 3775, F: 1440, T: 2530, t1: 1110, t2: 114, t3: 140, Mx4: 380, ctt1: 40, f1: 1090, f2: 1115, f3: 880, IO: 620, D: 350, d: 250, IO/d: 2.48, PO: 0.71.</p></tp:treatment-sec><tp:treatment-sec sec-type="etymology" id="SECID0EZNAI"><title>Etymology.</title><p>The specific epithet refers to the densely pilose female epiproct.</p><sec sec-type="Key to the species of Colocania" id="SECID0E5NAI"><title>Key to the species of <italic><tp:taxon-name><tp:taxon-name-part taxon-name-part-type="genus" reg="Colocania">Colocania</tp:taxon-name-part></tp:taxon-name></italic></title><table-wrap content-type="key" position="anchor" orientation="portrait"><table id="TID0EW3BG" rules="all"><tbody><tr><td rowspan="1" colspan="1">1</td><td rowspan="1" colspan="1">Females</td><td rowspan="1" colspan="1">
                      <bold>2</bold>
                    </td></tr><tr><td rowspan="1" colspan="1">–</td><td rowspan="1" colspan="1">Males</td><td rowspan="1" colspan="1">
                      <bold>4</bold>
                    </td></tr><tr><td rowspan="1" colspan="1">2</td><td rowspan="1" colspan="1">Forewing with a marginal pigmented band brown to yellowish from R4+5 to A1, M five branched (Figures <xref ref-type="fig" rid="F3">13</xref>, <xref ref-type="fig" rid="F7">37</xref>)</td><td rowspan="1" colspan="1">
                      <bold>3</bold>
                    </td></tr><tr><td rowspan="1" colspan="1">–</td><td rowspan="1" colspan="1">Forewing hyaline, without marginal pigmented band; with apical dark spot in pterostigma (Figure <xref ref-type="fig" rid="F5">25</xref>); M four branched; sternum IX as in Figure <xref ref-type="fig" rid="F5">30</xref></td><td rowspan="1" colspan="1">
                      <bold><italic><tp:taxon-name><tp:taxon-name-part taxon-name-part-type="genus" reg="Colocania">C.</tp:taxon-name-part><tp:taxon-name-part taxon-name-part-type="species" reg="occidentalis">occidentalis</tp:taxon-name-part></tp:taxon-name></italic> sp. n.</bold>
                    </td></tr><tr><td rowspan="1" colspan="1">3</td><td rowspan="1" colspan="1">Epiproct and paraprocts strongly setose, macrosetae strongly curved distally (Figure <xref ref-type="fig" rid="F7">41</xref>); sternum IX as in Figure <xref ref-type="fig" rid="F7">42</xref></td><td rowspan="1" colspan="1">
                      <bold><italic><tp:taxon-name><tp:taxon-name-part taxon-name-part-type="genus" reg="Colocania">C.</tp:taxon-name-part><tp:taxon-name-part taxon-name-part-type="species" reg="pilosa">pilosa</tp:taxon-name-part></tp:taxon-name></italic> sp. n.</bold>
                    </td></tr><tr><td rowspan="1" colspan="1">–</td><td rowspan="1" colspan="1">Epiproct and paraprocts not as above, macrosetae not strongly curved distally (Figure <xref ref-type="fig" rid="F3">17</xref>); sternum IX as in Figure <xref ref-type="fig" rid="F3">18</xref></td><td rowspan="1" colspan="1">
                      <bold><italic><tp:taxon-name><tp:taxon-name-part taxon-name-part-type="genus" reg="Colocania">C.</tp:taxon-name-part><tp:taxon-name-part taxon-name-part-type="species" reg="norsantanderina">norsantanderina</tp:taxon-name-part></tp:taxon-name></italic> sp. n.</bold>
                    </td></tr><tr><td rowspan="1" colspan="1">4</td><td rowspan="1" colspan="1">Forewing with a marginal pigmented band, brown to yellowish from R4+5 to A1, M five branched (Figure <xref ref-type="fig" rid="F6">31</xref>); hindwing M three branched (Figure <xref ref-type="fig" rid="F6">32</xref>); side struts of phallosome with arms independent, proximally parallel, basally with processes directed outwards (Figure <xref ref-type="fig" rid="F6">36</xref>)</td><td rowspan="1" colspan="1">
                      <bold><italic><tp:taxon-name><tp:taxon-name-part taxon-name-part-type="genus" reg="Colocania">C.</tp:taxon-name-part><tp:taxon-name-part taxon-name-part-type="species" reg="pilosa">pilosa</tp:taxon-name-part></tp:taxon-name></italic> sp. n.</bold>
                    </td></tr><tr><td rowspan="1" colspan="1">–</td><td rowspan="1" colspan="1">Forewing hyaline, without marginal pigmented band as above, pterostigma with proximal and distal, or only distal pigmented bands, M four-five branched (Figures <xref ref-type="fig" rid="F1">1</xref>, <xref ref-type="fig" rid="F2">7</xref>, <xref ref-type="fig" rid="F4">19</xref>); hindwing M three-four branched (Figures <xref ref-type="fig" rid="F1">2</xref>, <xref ref-type="fig" rid="F2">8</xref>, <xref ref-type="fig" rid="F4">20</xref>); side struts with arms variable</td><td rowspan="1" colspan="1">
                      <bold>5</bold>
                    </td></tr><tr><td rowspan="1" colspan="1">5</td><td rowspan="1" colspan="1">Forewing M four branched (Figure <xref ref-type="fig" rid="F4">19</xref>), hindwing M three branched (Figure <xref ref-type="fig" rid="F4">20</xref>); side struts of phallosome V-shaped, proximally with two separate basal elongated arms curved and projects over the hypandrium, with an attached complex structure basally (Figure <xref ref-type="fig" rid="F4">24</xref>)</td><td rowspan="1" colspan="1">
                      <bold><italic><tp:taxon-name><tp:taxon-name-part taxon-name-part-type="genus" reg="Colocania">C.</tp:taxon-name-part><tp:taxon-name-part taxon-name-part-type="species" reg="occidentalis">occidentalis</tp:taxon-name-part></tp:taxon-name></italic> sp. n.</bold>
                    </td></tr><tr><td rowspan="1" colspan="1">–</td><td rowspan="1" colspan="1">Forewing M five branched, M5 bifurcate (Figures <xref ref-type="fig" rid="F1">1</xref>, <xref ref-type="fig" rid="F2">7</xref>); hindwing M four branched (Figures <xref ref-type="fig" rid="F1">2</xref>, <xref ref-type="fig" rid="F2">8</xref>); side struts with or without basal elongated arms that projects over the hypandrium (Figures <xref ref-type="fig" rid="F1">6</xref>, <xref ref-type="fig" rid="F2">12</xref>)</td><td rowspan="1" colspan="1">
                      <bold>6</bold>
                    </td></tr><tr><td rowspan="1" colspan="1">6</td><td rowspan="1" colspan="1">Pterostigma with large proximal and distal pigmented bands (Figure <xref ref-type="fig" rid="F1">1</xref>); phallosome with mesal endophallic sclerite widened, mesal sclerite processes with two elongated teeth, one of them curved outwards, side struts with two elongated separate basal arms (Figure <xref ref-type="fig" rid="F1">6</xref>)</td><td rowspan="1" colspan="1">
                      <bold><italic><tp:taxon-name><tp:taxon-name-part taxon-name-part-type="genus" reg="Colocania">C.</tp:taxon-name-part><tp:taxon-name-part taxon-name-part-type="species" reg="candelaria">candelaria</tp:taxon-name-part></tp:taxon-name></italic> sp. n.</bold>
                    </td></tr><tr><td rowspan="1" colspan="1">–</td><td rowspan="1" colspan="1">Pterostigma with only distal pigmented band (Figure <xref ref-type="fig" rid="F2">7</xref>); phallosome with narrow mesal endophallic sclerite, mesal sclerite processes apically toothless and curved strongly outwards, side struts V-shaped, fused basally (Figure <xref ref-type="fig" rid="F2">12</xref>)</td><td rowspan="1" colspan="1">
                      <bold><italic><tp:taxon-name><tp:taxon-name-part taxon-name-part-type="genus" reg="Colocania">C.</tp:taxon-name-part><tp:taxon-name-part taxon-name-part-type="species" reg="chicaque">chicaque</tp:taxon-name-part></tp:taxon-name></italic> sp. n.</bold>
                    </td></tr></tbody></table></table-wrap></sec><sec sec-type="Comments on the species of Colocania gen. n" id="SECID0EA1AI"><title>Comments on the species of <italic><tp:taxon-name><tp:taxon-name-part taxon-name-part-type="genus" reg="Colocania">Colocania</tp:taxon-name-part></tp:taxon-name></italic> gen. n.</title><p><italic><tp:taxon-name><tp:taxon-name-part taxon-name-part-type="genus" reg="Colocania">Colocania</tp:taxon-name-part></tp:taxon-name></italic> is, so far, endemic to Colombia, its species have been collected between 1687 and 2450 meters of altitude, in Andean and Subandean areas (see Rangel and Aguilar 1995) of Central and East-western mountain ranges (Figure <xref ref-type="fig" rid="F10">48</xref>). The genus might also be found in Venezuela, as <italic><tp:taxon-name><tp:taxon-name-part taxon-name-part-type="genus" reg="Colocania">C.</tp:taxon-name-part><tp:taxon-name-part taxon-name-part-type="species" reg="norsantanderina">norsantanderina</tp:taxon-name-part></tp:taxon-name></italic> was found in a montane area near the Merida mountain range in Venezuela.</p><p>On basis of the forewing pigmentation pattern, two species groups are recognized, group A, with the forewings having a marginal pigmented band, from R4+5 to distal end of Cu2, including <italic><tp:taxon-name><tp:taxon-name-part taxon-name-part-type="genus" reg="Colocania">C.</tp:taxon-name-part><tp:taxon-name-part taxon-name-part-type="species" reg="norsantanderina">norsantanderina</tp:taxon-name-part></tp:taxon-name></italic> sp. n. and <italic><tp:taxon-name><tp:taxon-name-part taxon-name-part-type="genus" reg="Colocania">C.</tp:taxon-name-part><tp:taxon-name-part taxon-name-part-type="species" reg="pilosa">pilosa</tp:taxon-name-part></tp:taxon-name></italic> sp. n., and group B, with forewings hyaline, including <italic><tp:taxon-name><tp:taxon-name-part taxon-name-part-type="genus" reg="Colocania">C.</tp:taxon-name-part><tp:taxon-name-part taxon-name-part-type="species" reg="candelaria">candelaria</tp:taxon-name-part></tp:taxon-name></italic> sp. n., <italic><tp:taxon-name><tp:taxon-name-part taxon-name-part-type="genus" reg="Colocania">C.</tp:taxon-name-part><tp:taxon-name-part taxon-name-part-type="species" reg="chicaque">chicaque</tp:taxon-name-part></tp:taxon-name></italic> sp. n. and <italic><tp:taxon-name><tp:taxon-name-part taxon-name-part-type="genus" reg="Colocania">C.</tp:taxon-name-part><tp:taxon-name-part taxon-name-part-type="species" reg="occidentalis">occidentalis</tp:taxon-name-part></tp:taxon-name></italic> sp. n. However, <italic><tp:taxon-name><tp:taxon-name-part taxon-name-part-type="genus" reg="Colocania">C.</tp:taxon-name-part><tp:taxon-name-part taxon-name-part-type="species" reg="candelaria">candelaria</tp:taxon-name-part></tp:taxon-name></italic> and <italic><tp:taxon-name><tp:taxon-name-part taxon-name-part-type="genus" reg="Colocania">C.</tp:taxon-name-part><tp:taxon-name-part taxon-name-part-type="species" reg="chicaque">chicaque</tp:taxon-name-part></tp:taxon-name></italic> are related only on the basis of one homoplasic character, the forewings with a ratio of crossvein Rs-M and the portion of vein M before it of 1:2 (char. 12) (Figure <xref ref-type="fig" rid="F9">47</xref>).</p><fig id="F8" position="float" orientation="portrait"><label>Figures 43–46.</label><caption><p>Pterostigma (<bold>43, 44</bold>) and central area of clunium showing oval cuticular depression (<bold>45, 46</bold>) <bold>43</bold><italic><tp:taxon-name><tp:taxon-name-part taxon-name-part-type="genus" reg="Perucania">Perucania</tp:taxon-name-part><tp:taxon-name-part taxon-name-part-type="species" reg="longiareola">longiareola</tp:taxon-name-part></tp:taxon-name></italic><bold>44</bold><italic><tp:taxon-name><tp:taxon-name-part taxon-name-part-type="genus" reg="Ptiloneura">Ptiloneura</tp:taxon-name-part><tp:taxon-name-part taxon-name-part-type="species" reg="bidorsalis">bidorsalis</tp:taxon-name-part></tp:taxon-name></italic><bold>45</bold><italic><tp:taxon-name><tp:taxon-name-part taxon-name-part-type="genus" reg="Colocania">Colocania</tp:taxon-name-part><tp:taxon-name-part taxon-name-part-type="species" reg="candelaria">candelaria</tp:taxon-name-part></tp:taxon-name></italic> (male) <bold>46</bold><italic><tp:taxon-name><tp:taxon-name-part taxon-name-part-type="genus" reg="Colocania">C.</tp:taxon-name-part><tp:taxon-name-part taxon-name-part-type="species" reg="norsantanderina">norsantanderina</tp:taxon-name-part></tp:taxon-name></italic> (female).</p></caption><graphic xmlns:xlink="http://www.w3.org/1999/xlink" xlink:href="zookeys-780-011-g008.jpg" position="float" orientation="portrait" xlink:type="simple" id="oo_221715.jpg"/></fig><fig id="F9" position="float" orientation="portrait"><label>Figure 47.</label><caption><p>Strict consensus cladogram for 13 genera of <tp:taxon-name><tp:taxon-name-part taxon-name-part-type="family">Ptiloneuridae</tp:taxon-name-part></tp:taxon-name> under implied weights for K = 2 (L = 76; IC = 48; IR = 61). Full circles (black, red, or green) indicate unique character changes, black circles (unambiguous), color circles (ambiguous); empty circles indicate parallelisms or reversals. ACCTRAN (green circles) and DELTRAN (red circles) optimization. Character number above and character states below each circle. Bootstrap (bold numbers on the branches) and Symmetric resampling (bold numbers under the branches) values&gt;50.</p></caption><graphic xmlns:xlink="http://www.w3.org/1999/xlink" xlink:href="zookeys-780-011-g009.jpg" position="float" orientation="portrait" xlink:type="simple" id="oo_221716.jpg"/></fig><fig id="F10" position="float" orientation="portrait"><label>Figure 48.</label><caption><p>Distribution of the species of <italic><tp:taxon-name><tp:taxon-name-part taxon-name-part-type="genus" reg="Colocania">Colocania</tp:taxon-name-part></tp:taxon-name></italic>.</p></caption><graphic xmlns:xlink="http://www.w3.org/1999/xlink" xlink:href="zookeys-780-011-g010.jpg" position="float" orientation="portrait" xlink:type="simple" id="oo_221717.jpg"/></fig></sec></tp:treatment-sec><tp:treatment-sec><!--Section generated to contain objects referenced in tp:taxon-treatment.--><fig id="F3" position="float" orientation="portrait"><label>Figures 13–18.</label><caption><p><italic><tp:taxon-name><tp:taxon-name-part taxon-name-part-type="genus" reg="Colocania">Colocania</tp:taxon-name-part><tp:taxon-name-part taxon-name-part-type="species" reg="norsantanderina">norsantanderina</tp:taxon-name-part></tp:taxon-name></italic> sp. n. Female. <bold>13</bold> Forewing <bold>14</bold> Hindwing <bold>15</bold> Front view of head <bold>16</bold> Subgenital plate <bold>17</bold> Epiproct and right paraproct <bold>18</bold> Sternum IX and left gonapophyses. Scale bars in mm.</p></caption><graphic xmlns:xlink="http://www.w3.org/1999/xlink" xlink:href="zookeys-780-011-g003.jpg" position="float" orientation="portrait" xlink:type="simple" id="oo_221710.jpg"/></fig><fig id="F5" position="float" orientation="portrait"><label>Figures 25–30.</label><caption><p><italic><tp:taxon-name><tp:taxon-name-part taxon-name-part-type="genus" reg="Colocania">Colocania</tp:taxon-name-part><tp:taxon-name-part taxon-name-part-type="species" reg="occidentalis">occidentalis</tp:taxon-name-part></tp:taxon-name></italic> sp. n. Female. <bold>25</bold> Forewing <bold>26</bold> Hindwing <bold>27</bold> Front view of head <bold>28</bold> Subgenital plate <bold>29</bold> Epiproct and right paraproct <bold>30</bold> Sternum IX and left gonapophyses. Scale bars in mm.</p></caption><graphic xmlns:xlink="http://www.w3.org/1999/xlink" xlink:href="zookeys-780-011-g005.jpg" position="float" orientation="portrait" xlink:type="simple" id="oo_221712.jpg"/></fig><fig id="F1" position="float" orientation="portrait"><label>Figures 1–6.</label><caption><p><italic><tp:taxon-name><tp:taxon-name-part taxon-name-part-type="genus" reg="Colocania">Colocania</tp:taxon-name-part><tp:taxon-name-part taxon-name-part-type="species" reg="candelaria">candelaria</tp:taxon-name-part></tp:taxon-name></italic> sp. n. Male. <bold>1</bold> Forewing <bold>2</bold> Hindwing <bold>3</bold> Front view of head <bold>4</bold> Hypandrium <bold>5</bold> Left paraproct and epiproct <bold>6</bold> Phallosome. Abbreviations: (aes) anterior endophallic sclerites, (ep) external parameres, (les), lateral endophallic sclerite, (ms) mesal sclerite, (msp) mesal sclerite processes, (st) side struts. Scale bars in mm.</p></caption><graphic xmlns:xlink="http://www.w3.org/1999/xlink" xlink:href="zookeys-780-011-g001.jpg" position="float" orientation="portrait" xlink:type="simple" id="oo_221707.jpg"/></fig><fig id="F2" position="float" orientation="portrait"><label>Figures 7–12.</label><caption><p><italic><tp:taxon-name><tp:taxon-name-part taxon-name-part-type="genus" reg="Colocania">Colocania</tp:taxon-name-part><tp:taxon-name-part taxon-name-part-type="species" reg="chicaque">chicaque</tp:taxon-name-part></tp:taxon-name></italic> sp. n. Male. <bold>7</bold> Forewing <bold>8</bold> Hindwing <bold>9</bold> Front view of head <bold>10</bold> Hypandrium <bold>11</bold> Left paraproct and epiproct <bold>12</bold> Phallosome. Scale bars in mm.</p></caption><graphic xmlns:xlink="http://www.w3.org/1999/xlink" xlink:href="zookeys-780-011-g002.jpg" position="float" orientation="portrait" xlink:type="simple" id="oo_221709.jpg"/></fig><fig id="F4" position="float" orientation="portrait"><label>Figures 19–24.</label><caption><p><italic><tp:taxon-name><tp:taxon-name-part taxon-name-part-type="genus" reg="Colocania">Colocania</tp:taxon-name-part><tp:taxon-name-part taxon-name-part-type="species" reg="occidentalis">occidentalis</tp:taxon-name-part></tp:taxon-name></italic> sp. n. Male. <bold>19</bold> Forewing <bold>20</bold> Hindwing <bold>21</bold> Front view of head <bold>22</bold> Phallosome <bold>23</bold> Epiproct and right paraproct <bold>24</bold> Hypandrium. Scale bars in mm.</p></caption><graphic xmlns:xlink="http://www.w3.org/1999/xlink" xlink:href="zookeys-780-011-g004.jpg" position="float" orientation="portrait" xlink:type="simple" id="oo_221711.jpg"/></fig></tp:treatment-sec></tp:taxon-treatment>
